# Supplementary material for: Macrophage–Derived Ferritin Exacerbates Silica‐Induced Pulmonary Fibrosis via PIK3R2‐Mediated Fibroblast Differentiation
Source: Adv Sci (Weinh). 2026 Jan 21;13(17):e19191. doi: 10.1002/advs.202519191 (PMC13042690; doi:10.1002/advs.202519191)
Supplement: Supplementary file 3 — Supporting File 3: advs73867‐sup‐0003‐SupportingFiguresData.zip. [file ADVS-13-e19191-s003.zip]

Archive with 235 entries (214 files):
- Supporting information Figure S1-S9/S1/
- Supporting information Figure S1-S9/S1/Figure S1A.xlsx
- Supporting information Figure S1-S9/S1/Figure S1B/
- Supporting information Figure S1-S9/S1/Figure S1B/12W-Model-1775_2.0x.jpg
- Supporting information Figure S1-S9/S1/Figure S1B/12W-Model-1775_20.0x.jpg
- Supporting information Figure S1-S9/S1/Figure S1B/1W-Model-769_2.0x.jpg
- Supporting information Figure S1-S9/S1/Figure S1B/1W-Model-769_20.0x.jpg
- Supporting information Figure S1-S9/S1/Figure S1B/4W-Model-764_2.0x.jpg
- Supporting information Figure S1-S9/S1/Figure S1B/4W-Model-764_20.0x.jpg
- Supporting information Figure S1-S9/S1/Figure S1B/8W-Model-763_2.0x.jpg
- Supporting information Figure S1-S9/S1/Figure S1B/8W-Model-763_20.0x.jpg
- Supporting information Figure S1-S9/S1/Figure S1B/SCRS-1 week-Control-792_2.0x.jpg
- Supporting information Figure S1-S9/S1/Figure S1B/SCRS-1 week-Control-792_20.0x.jpg
- Supporting information Figure S1-S9/S1/Figure S1B/SCRS-1 week-Model-792_2.0x.tif
- Supporting information Figure S1-S9/S1/Figure S1B/SCRS-1 week-Model-792_20.0x.tif
- Supporting information Figure S1-S9/S1/Figure S1B/SCRS-12 week-Control-781_2.0x.jpg
- Supporting information Figure S1-S9/S1/Figure S1B/SCRS-12 week-Control-781_20.0x.jpg
- Supporting information Figure S1-S9/S1/Figure S1B/SCRS-12 week-Model-767_2.0x.tif
- Supporting information Figure S1-S9/S1/Figure S1B/SCRS-12 week-Model-767_20.0x.tif
- Supporting information Figure S1-S9/S1/Figure S1B/SCRS-4 week-Control-774_2.0x.jpg
- Supporting information Figure S1-S9/S1/Figure S1B/SCRS-4 week-Control-774_20.0x.jpg
- Supporting information Figure S1-S9/S1/Figure S1B/SCRS-4 week-Model-760_2.0x.tif
- Supporting information Figure S1-S9/S1/Figure S1B/SCRS-4 week-Model-760_20.0x.tif
- Supporting information Figure S1-S9/S1/Figure S1B/SCRS-8 week-Control-790_2.0x.jpg
- Supporting information Figure S1-S9/S1/Figure S1B/SCRS-8 week-Control-790_20.0x.jpg
- Supporting information Figure S1-S9/S1/Figure S1B/SCRS-8 week-Model-750_2.0x.tif
- Supporting information Figure S1-S9/S1/Figure S1B/SCRS-8 week-Model-750_20.0x.tif
- Supporting information Figure S1-S9/S1/Figure S1C-F.pdf
- Supporting information Figure S1-S9/S2/
- Supporting information Figure S1-S9/S2/Heart/
- Supporting information Figure S1-S9/S2/Heart/SCRS 12week Model 784_10.0x.jpg
- Supporting information Figure S1-S9/S2/Heart/SCRS 12week Model 784_20.0x-1.jpg
- Supporting information Figure S1-S9/S2/Heart/SCRS 12week Model 784_20.0x-2.jpg
- Supporting information Figure S1-S9/S2/Heart/SCRS 12week Model 784_20.0x-3.jpg
- Supporting information Figure S1-S9/S2/Heart/SCRS 12week Model 784_20.0x-4.jpg
- Supporting information Figure S1-S9/S2/Heart/SCRS 12week Model 784_20.0x-5.jpg
- Supporting information Figure S1-S9/S2/Heart/SCRS 1week Model 757_10.0x.jpg
- Supporting information Figure S1-S9/S2/Heart/SCRS 1week Model 757_20.0x-1.jpg
- Supporting information Figure S1-S9/S2/Heart/SCRS 1week Model 757_20.0x-2.jpg
- Supporting information Figure S1-S9/S2/Heart/SCRS 1week Model 757_20.0x-3.jpg
- Supporting information Figure S1-S9/S2/Heart/SCRS 1week Model 757_20.0x-4.jpg
- Supporting information Figure S1-S9/S2/Heart/SCRS 1week Model 757_20.0x-5.jpg
- Supporting information Figure S1-S9/S2/Heart/SCRS 4week Model 744_10.0x.jpg
- Supporting information Figure S1-S9/S2/Heart/SCRS 4week Model 744_20.0x-1.jpg
- Supporting information Figure S1-S9/S2/Heart/SCRS 4week Model 744_20.0x-2.jpg
- Supporting information Figure S1-S9/S2/Heart/SCRS 4week Model 744_20.0x-3.jpg
- Supporting information Figure S1-S9/S2/Heart/SCRS 4week Model 744_20.0x-4.jpg
- Supporting information Figure S1-S9/S2/Heart/SCRS 4week Model 744_20.0x-5.jpg
- Supporting information Figure S1-S9/S2/Heart/SCRS 8week Model 763_10.0x.jpg
- Supporting information Figure S1-S9/S2/Heart/SCRS 8week Model 763_20.0x-1.jpg
- Supporting information Figure S1-S9/S2/Heart/SCRS 8week Model 763_20.0x-2.jpg
- Supporting information Figure S1-S9/S2/Heart/SCRS 8week Model 763_20.0x-3.jpg
- Supporting information Figure S1-S9/S2/Heart/SCRS 8week Model 763_20.0x-4.jpg
- Supporting information Figure S1-S9/S2/Heart/SCRS 8week Model 763_20.0x-5.jpg
- Supporting information Figure S1-S9/S2/Heart/SCRS Control 782_10.0x.jpg
- Supporting information Figure S1-S9/S2/Heart/SCRS Control 782_20.0x-1.jpg
- Supporting information Figure S1-S9/S2/Heart/SCRS Control 782_20.0x-2.jpg
- Supporting information Figure S1-S9/S2/Heart/SCRS Control 782_20.0x-3.jpg
- Supporting information Figure S1-S9/S2/Heart/SCRS Control 782_20.0x-4-2.jpg
- Supporting information Figure S1-S9/S2/Heart/SCRS Control 782_20.0x-5.jpg
- Supporting information Figure S1-S9/S2/IHC analysis.xlsx
- Supporting information Figure S1-S9/S2/Kidney/
- Supporting information Figure S1-S9/S2/Kidney/SCRS 12week Model 784_10.0x.jpg
- Supporting information Figure S1-S9/S2/Kidney/SCRS 12week Model 784_20.0x-1.jpg
- Supporting information Figure S1-S9/S2/Kidney/SCRS 12week Model 784_20.0x-2.jpg
- Supporting information Figure S1-S9/S2/Kidney/SCRS 12week Model 784_20.0x-3.jpg
- Supporting information Figure S1-S9/S2/Kidney/SCRS 12week Model 784_20.0x-4.jpg
- Supporting information Figure S1-S9/S2/Kidney/SCRS 12week Model 784_20.0x-5.jpg
- Supporting information Figure S1-S9/S2/Kidney/SCRS 1week Model 757_10.0x.jpg
- Supporting information Figure S1-S9/S2/Kidney/SCRS 1week Model 757_20.0x-1.jpg
- Supporting information Figure S1-S9/S2/Kidney/SCRS 1week Model 757_20.0x-2.jpg
- Supporting information Figure S1-S9/S2/Kidney/SCRS 1week Model 757_20.0x-3.jpg
- Supporting information Figure S1-S9/S2/Kidney/SCRS 1week Model 757_20.0x-4.jpg
- Supporting information Figure S1-S9/S2/Kidney/SCRS 1week Model 757_20.0x-5.jpg
- Supporting information Figure S1-S9/S2/Kidney/SCRS 4week Model 744_10.0x.jpg
- Supporting information Figure S1-S9/S2/Kidney/SCRS 4week Model 744_20.0x-1.jpg
- Supporting information Figure S1-S9/S2/Kidney/SCRS 4week Model 744_20.0x-2.jpg
- Supporting information Figure S1-S9/S2/Kidney/SCRS 4week Model 744_20.0x-3.jpg
- Supporting information Figure S1-S9/S2/Kidney/SCRS 4week Model 744_20.0x-4.jpg
- Supporting information Figure S1-S9/S2/Kidney/SCRS 4week Model 744_20.0x-5.jpg
- Supporting information Figure S1-S9/S2/Kidney/SCRS 8week Model 763_10.0x.jpg
- Supporting information Figure S1-S9/S2/Kidney/SCRS 8week Model 763_20.0x-1.jpg
- Supporting information Figure S1-S9/S2/Kidney/SCRS 8week Model 763_20.0x-2.jpg
- Supporting information Figure S1-S9/S2/Kidney/SCRS 8week Model 763_20.0x-3.jpg
- Supporting information Figure S1-S9/S2/Kidney/SCRS 8week Model 763_20.0x-4.jpg
- Supporting information Figure S1-S9/S2/Kidney/SCRS 8week Model 763_20.0x-5.jpg
- Supporting information Figure S1-S9/S2/Kidney/SCRS Control 782_10.0x.jpg
- Supporting information Figure S1-S9/S2/Kidney/SCRS Control 782_20.0x-1.jpg
- Supporting information Figure S1-S9/S2/Kidney/SCRS Control 782_20.0x-2.jpg
- Supporting information Figure S1-S9/S2/Kidney/SCRS Control 782_20.0x-3.jpg
- Supporting information Figure S1-S9/S2/Kidney/SCRS Control 782_20.0x-4.jpg
- Supporting information Figure S1-S9/S2/Kidney/SCRS Control 782_20.0x-5.jpg
- Supporting information Figure S1-S9/S2/Liver/
- Supporting information Figure S1-S9/S2/Liver/SCRS 12week Model 784_10.0x.jpg
- Supporting information Figure S1-S9/S2/Liver/SCRS 12week Model 784_20.0x-1.jpg
- Supporting information Figure S1-S9/S2/Liver/SCRS 12week Model 784_20.0x-2.jpg
- Supporting information Figure S1-S9/S2/Liver/SCRS 12week Model 784_20.0x-4.jpg
- Supporting information Figure S1-S9/S2/Liver/SCRS 12week Model 784_20.0x-5.jpg
- Supporting information Figure S1-S9/S2/Liver/SCRS 12week Model 784_20.0x-6.jpg
- Supporting information Figure S1-S9/S2/Liver/SCRS 1week Model 757_10.0x.jpg
- Supporting information Figure S1-S9/S2/Liver/SCRS 1week Model 757_20.0x-1.jpg
- Supporting information Figure S1-S9/S2/Liver/SCRS 1week Model 757_20.0x-2.jpg
- Supporting information Figure S1-S9/S2/Liver/SCRS 1week Model 757_20.0x-3.jpg
- Supporting information Figure S1-S9/S2/Liver/SCRS 1week Model 757_20.0x-4.jpg
- Supporting information Figure S1-S9/S2/Liver/SCRS 1week Model 757_20.0x-5.jpg
- Supporting information Figure S1-S9/S2/Liver/SCRS 4week Model 744_10.0x.jpg
- Supporting information Figure S1-S9/S2/Liver/SCRS 4week Model 744_20.0x-1.jpg
- Supporting information Figure S1-S9/S2/Liver/SCRS 4week Model 744_20.0x-2.jpg
- Supporting information Figure S1-S9/S2/Liver/SCRS 4week Model 744_20.0x-3.jpg
- Supporting information Figure S1-S9/S2/Liver/SCRS 4week Model 744_20.0x-4.jpg
- Supporting information Figure S1-S9/S2/Liver/SCRS 4week Model 744_20.0x-5.jpg
- Supporting information Figure S1-S9/S2/Liver/SCRS 8week Model 763_10.0x.jpg
- Supporting information Figure S1-S9/S2/Liver/SCRS 8week Model 763_20.0x-1.jpg
- Supporting information Figure S1-S9/S2/Liver/SCRS 8week Model 763_20.0x-2.jpg
- Supporting information Figure S1-S9/S2/Liver/SCRS 8week Model 763_20.0x-3.jpg
- Supporting information Figure S1-S9/S2/Liver/SCRS 8week Model 763_20.0x-4.jpg
- Supporting information Figure S1-S9/S2/Liver/SCRS 8week Model 763_20.0x-5.jpg
- Supporting information Figure S1-S9/S2/Liver/SCRS Control 782_10.0x.jpg
- Supporting information Figure S1-S9/S2/Liver/SCRS Control 782_20.0x-1.jpg
- Supporting information Figure S1-S9/S2/Liver/SCRS Control 782_20.0x-2.jpg
- Supporting information Figure S1-S9/S2/Liver/SCRS Control 782_20.0x-3.jpg
- Supporting information Figure S1-S9/S2/Liver/SCRS Control 782_20.0x-4.jpg
- Supporting information Figure S1-S9/S2/Liver/SCRS Control 782_20.0x-5.jpg
- Supporting information Figure S1-S9/S2/Spleen/
- Supporting information Figure S1-S9/S2/Spleen/SCRS 12week Model 784_10.0x.jpg
- Supporting information Figure S1-S9/S2/Spleen/SCRS 12week Model 784_20.0x-1.jpg
- Supporting information Figure S1-S9/S2/Spleen/SCRS 12week Model 784_20.0x-2.jpg
- Supporting information Figure S1-S9/S2/Spleen/SCRS 12week Model 784_20.0x-3.jpg
- Supporting information Figure S1-S9/S2/Spleen/SCRS 12week Model 784_20.0x-4.jpg
- Supporting information Figure S1-S9/S2/Spleen/SCRS 12week Model 784_20.0x-5.jpg
- Supporting information Figure S1-S9/S2/Spleen/SCRS 1week Model 757_10.0x.jpg
- Supporting information Figure S1-S9/S2/Spleen/SCRS 1week Model 757_20.0x-1.jpg
- Supporting information Figure S1-S9/S2/Spleen/SCRS 1week Model 757_20.0x-2.jpg
- Supporting information Figure S1-S9/S2/Spleen/SCRS 1week Model 757_20.0x-3.jpg
- Supporting information Figure S1-S9/S2/Spleen/SCRS 1week Model 757_20.0x-4.jpg
- Supporting information Figure S1-S9/S2/Spleen/SCRS 1week Model 757_20.0x-5.jpg
- Supporting information Figure S1-S9/S2/Spleen/SCRS 4week Model 744_10.0x.jpg
- Supporting information Figure S1-S9/S2/Spleen/SCRS 4week Model 744_20.0x-1.jpg
- Supporting information Figure S1-S9/S2/Spleen/SCRS 4week Model 744_20.0x-2.jpg
- Supporting information Figure S1-S9/S2/Spleen/SCRS 4week Model 744_20.0x-3.jpg
- Supporting information Figure S1-S9/S2/Spleen/SCRS 4week Model 744_20.0x-4.jpg
- Supporting information Figure S1-S9/S2/Spleen/SCRS 4week Model 744_20.0x-5.jpg
- Supporting information Figure S1-S9/S2/Spleen/SCRS 8week Model 763_10.0x.jpg
- Supporting information Figure S1-S9/S2/Spleen/SCRS 8week Model 763_20.0x-1.jpg
- Supporting information Figure S1-S9/S2/Spleen/SCRS 8week Model 763_20.0x-2.jpg
- Supporting information Figure S1-S9/S2/Spleen/SCRS 8week Model 763_20.0x-3.jpg
- Supporting information Figure S1-S9/S2/Spleen/SCRS 8week Model 763_20.0x-4.jpg
- Supporting information Figure S1-S9/S2/Spleen/SCRS 8week Model 763_20.0x-5.jpg
- Supporting information Figure S1-S9/S2/Spleen/SCRS Control 782_10.0x.jpg
- Supporting information Figure S1-S9/S2/Spleen/SCRS Control 782_20.0x-1.jpg
- Supporting information Figure S1-S9/S2/Spleen/SCRS Control 782_20.0x-2.jpg
- Supporting information Figure S1-S9/S2/Spleen/SCRS Control 782_20.0x-3.jpg
- Supporting information Figure S1-S9/S2/Spleen/SCRS Control 782_20.0x-4.jpg
- Supporting information Figure S1-S9/S2/Spleen/SCRS Control 782_20.0x-5.jpg
- Supporting information Figure S1-S9/S3/
- Supporting information Figure S1-S9/S3/Figure S3A, B.xlsx
- Supporting information Figure S1-S9/S3/Figure S3C/
- Supporting information Figure S1-S9/S3/Figure S3C/Control-126-Heart-10í┴.jpg
- Supporting information Figure S1-S9/S3/Figure S3C/Control-126-Kidney-10í┴.jpg
- Supporting information Figure S1-S9/S3/Figure S3C/Control-126-Liver-10í┴.jpg
- Supporting information Figure S1-S9/S3/Figure S3C/Control-126-Spleen-10í┴.jpg
- Supporting information Figure S1-S9/S3/Figure S3C/Ferritin-109-Heart-10í┴.jpg
- Supporting information Figure S1-S9/S3/Figure S3C/Ferritin-109-Kidney-10í┴.jpg
- Supporting information Figure S1-S9/S3/Figure S3C/Ferritin-109-Spleen-10í┴.jpg
- Supporting information Figure S1-S9/S3/Figure S3C/Ferritin-123-Liver-10í┴.jpg
- Supporting information Figure S1-S9/S3/Figure S3C/Silica+Ferritin-116-Heart-10í┴.jpg
- Supporting information Figure S1-S9/S3/Figure S3C/Silica+Ferritin-116-Kidney-10í┴.jpg
- Supporting information Figure S1-S9/S3/Figure S3C/Silica+Ferritin-116-Spleen-10í┴.jpg
- Supporting information Figure S1-S9/S3/Figure S3C/Silica+Ferritin-117-Liver-10í┴.jpg
- Supporting information Figure S1-S9/S3/Figure S3C/Silica-157-Heart-10í┴.jpg
- Supporting information Figure S1-S9/S3/Figure S3C/Silica-157-Kidney-10í┴.jpg
- Supporting information Figure S1-S9/S3/Figure S3C/Silica-157-Liver-10í┴.jpg
- Supporting information Figure S1-S9/S3/Figure S3C/Silica-157-Spleen-10í┴.jpg
- Supporting information Figure S1-S9/S4/
- Supporting information Figure S1-S9/S4/Figure S4A/
- Supporting information Figure S1-S9/S4/Figure S4A/SCRS-1 week Control 786_2.0x.jpg
- Supporting information Figure S1-S9/S4/Figure S4A/SCRS-1 week Control 786_40.0x.jpg
- Supporting information Figure S1-S9/S4/Figure S4A/SCRS-1 week Modell 769_2.0x.jpg
- Supporting information Figure S1-S9/S4/Figure S4A/SCRS-1 week Modell 769_40.0x.jpg
- Supporting information Figure S1-S9/S4/Figure S4A/SCRS-12 week Control 781_2.0x.jpg
- Supporting information Figure S1-S9/S4/Figure S4A/SCRS-12 week Control 781_40.0x.jpg
- Supporting information Figure S1-S9/S4/Figure S4A/SCRS-12 week Model-751_2.0x.jpg
- Supporting information Figure S1-S9/S4/Figure S4A/SCRS-12 week Model-751_40.0x.jpg
- Supporting information Figure S1-S9/S4/Figure S4A/SCRS-4 week Control 778_2.0x.jpg
- Supporting information Figure S1-S9/S4/Figure S4A/SCRS-4 week Control 778_40.0x.jpg
- Supporting information Figure S1-S9/S4/Figure S4A/SCRS-4 week Model 760_2.0x.jpg
- Supporting information Figure S1-S9/S4/Figure S4A/SCRS-4 week Model 760_40.0x.jpg
- Supporting information Figure S1-S9/S4/Figure S4A/SCRS-8 week Control 785_2.0x.jpg
- Supporting information Figure S1-S9/S4/Figure S4A/SCRS-8 week Control 785_40.0x.jpg
- Supporting information Figure S1-S9/S4/Figure S4A/SCRS-8 week Model 766_2.0x.jpg
- Supporting information Figure S1-S9/S4/Figure S4A/SCRS-8 week Model 766_40.0x.jpg
- Supporting information Figure S1-S9/S4/Figure S4B/
- Supporting information Figure S1-S9/S4/Figure S4B/CONTROL-104_2.0x.jpg
- Supporting information Figure S1-S9/S4/Figure S4B/CONTROL-104_40.0x.jpg
- Supporting information Figure S1-S9/S4/Figure S4B/F125-2_2.0x.jpg
- Supporting information Figure S1-S9/S4/Figure S4B/F125-2_40.0x.jpg
- Supporting information Figure S1-S9/S4/Figure S4B/S112_2.0x.jpg
- Supporting information Figure S1-S9/S4/Figure S4B/S112_40.0x.jpg
- Supporting information Figure S1-S9/S4/Figure S4B/SF-120-1_2.0x.jpg
- Supporting information Figure S1-S9/S4/Figure S4B/SF-120-1_40.0x.jpg
- Supporting information Figure S1-S9/S4/Figure S4C, D.xlsx
- Supporting information Figure S1-S9/S5/
- Supporting information Figure S1-S9/S5/Figure S5A.png
- Supporting information Figure S1-S9/S5/Figure S5B-F.pdf
- Supporting information Figure S1-S9/S5/Figure S5G-J.xlsx
- Supporting information Figure S1-S9/S6/
- Supporting information Figure S1-S9/S6/Figure S6A.xlsx
- Supporting information Figure S1-S9/S6/Figure S6B,C.pdf
- Supporting information Figure S1-S9/S6/Figure S6D-I.pdf
- Supporting information Figure S1-S9/S7/
- Supporting information Figure S1-S9/S7/Figure S7A, B.xlsx
- Supporting information Figure S1-S9/S7/Figure S7C-F.pdf
- Supporting information Figure S1-S9/S7/Figure S7G.xlsx
- Supporting information Figure S1-S9/S8/
- Supporting information Figure S1-S9/S8/Figure S8A/
- Supporting information Figure S1-S9/S8/Figure S8A/AAV/
- Supporting information Figure S1-S9/S8/Figure S8A/AAV/AAV injection (1).tif
- Supporting information Figure S1-S9/S8/Figure S8A/AAV/AAV injection (2).tif
- Supporting information Figure S1-S9/S8/Figure S8A/AAV/AAV injection (3).tif
- Supporting information Figure S1-S9/S8/Figure S8A/Control/
- Supporting information Figure S1-S9/S8/Figure S8A/Control/Control (1).tif
- Supporting information Figure S1-S9/S8/Figure S8A/Control/Control (2).tif
- Supporting information Figure S1-S9/S8/Figure S8A/Control/Control (3).tif
- Supporting information Figure S1-S9/S8/Figure S8B,C.pdf
- Supporting information Figure S1-S9/S8/Figure S8D.xlsx
- Supporting information Figure S1-S9/S8/Figure S8E/
- Supporting information Figure S1-S9/S8/Figure S8E/AAVC+Control-B8.jpg
- Supporting information Figure S1-S9/S8/Figure S8E/AAVC+Silica-B54.jpg
- Supporting information Figure S1-S9/S8/Figure S8E/AAVF+Control-B16.jpg
- Supporting information Figure S1-S9/S8/Figure S8E/AAVF+Silica-B19.jpg
- Supporting information Figure S1-S9/S8/Figure S8F.xlsx
- Supporting information Figure S1-S9/S9/
- Supporting information Figure S1-S9/S9/Figure S9A,B, S9I.pdf
- Supporting information Figure S1-S9/S9/Figure S9C-F.xlsx
- Supporting information Figure S1-S9/S9/Figure S9G, H.xlsx
