# Supplementary material for: Macrophage–Derived Ferritin Exacerbates Silica‐Induced Pulmonary Fibrosis via PIK3R2‐Mediated Fibroblast Differentiation
Source: Adv Sci (Weinh). 2026 Jan 21;13(17):e19191. doi: 10.1002/advs.202519191 (PMC13042690; doi:10.1002/advs.202519191)
Supplement: Supplementary file 3 — Supporting File 3: advs73867‐sup‐0003‐SupportingFiguresData.zip. [file ADVS-13-e19191-s003.zip › Supporting information Figure S1-S9/S1/Figure S1A.xlsx]

## Sheet: Sheet1
	1 week
	Number	Weight (g)	lung wight (g)	lung to weight index(mg/100g.bw)			Groups	1 week	4 week	8 week	12 week		Groups	Control					Silica
Control	1#	24.1	0.262	1.08714			Control	1.08714	0.546099	0.643599	0.616564		1 week	1.08714	0.557971	0.861345	0.546939	1.1391	1.28926	0.77459	1.43725	0.914397	1.3035
	2#	27.6	0.154	0.557971				0.557971	0.562712	0.602941	0.641337		4 week	0.546099	0.562712	0.571942	0.613971	0.57438	1.18966	1.04745	1.06969	0.949833	1.06296
	3#	23.8	0.205	0.861345				0.861345	0.571942	0.650735	0.608696		8 week	0.643599	0.602941	0.650735	0.582781	0.663333	1.19048	1.50502	1.2408	1.58303	1.21865
	4#	24.5	0.134	0.546939				0.546939	0.613971	0.582781	0.716783		12 week	0.616564	0.641337	0.608696	0.716783	0.731544	1.40146	1.3871	1.15686	1.18151	1.14851
	5#	26.6	0.303	1.1391				1.1391	0.57438	0.663333	0.731544
Silica	1#	24.2	0.312	1.28926			Silica	1.28926	1.18966	1.19048	1.40146
	2#	24.4	0.189	0.77459				0.77459	1.04745	1.50502	1.3871
	3#	24.7	0.355	1.43725				1.43725	1.06969	1.2408	1.15686
	4#	25.7	0.235	0.914397				0.914397	0.949833	1.58303	1.18151
	5#	25.7	0.335	1.3035				1.3035	1.06296	1.21865	1.14851
	4 week
	Number	Weight (g)	lung wight (g)	lung to weight index(mg/100g.bw)
Control	1#	28.2	0.154	0.546099
	2#	29.5	0.166	0.562712
	3#	27.8	0.159	0.571942
	4#	27.2	0.167	0.613971
	5#	24.2	0.139	0.57438
Silica	1#	29	0.345	1.18966
	2#	27.4	0.287	1.04745
	3#	28.7	0.307	1.06969
	4#	29.9	0.284	0.949833
	5#	27	0.287	1.06296
	8 week
	Number	Weight (g)	lung wight (g)	lung to weight index(mg/100g.bw)
Control	1#	28.9	0.186	0.643599
	2#	27.2	0.164	0.602941
	3#	27.2	0.177	0.650735
	4#	30.2	0.176	0.582781
	5#	30	0.199	0.663333
Silica	1#	31.5	0.375	1.19048
	2#	29.9	0.45	1.50502
	3#	29.9	0.371	1.2408
	4#	27.1	0.429	1.58303
	5#	31.1	0.379	1.21865
	12 week
	Number	Weight (g)	lung wight (g)	lung to weight index(mg/100g.bw)
Control	1#	32.6	0.201	0.616564
	2#	32.9	0.211	0.641337
	3#	32.2	0.196	0.608696
	4#	28.6	0.205	0.716783
	5#	29.8	0.218	0.731544
Silica	1#	27.4	0.384	1.40146
	2#	31	0.43	1.3871
	3#	30.6	0.354	1.15686
	4#	29.2	0.345	1.18151
	5#	30.3	0.348	1.14851
