# Supplementary material for: Macrophage–Derived Ferritin Exacerbates Silica‐Induced Pulmonary Fibrosis via PIK3R2‐Mediated Fibroblast Differentiation
Source: Adv Sci (Weinh). 2026 Jan 21;13(17):e19191. doi: 10.1002/advs.202519191 (PMC13042690; doi:10.1002/advs.202519191)
Supplement: Supplementary file 3 — Supporting File 3: advs73867‐sup‐0003‐SupportingFiguresData.zip. [file ADVS-13-e19191-s003.zip › Supporting information Figure S1-S9/S2/IHC analysis.xlsx]

## Sheet: Heart
782				757				744				763				784
Pixel Count	1232994			Pixel Count	1232994			Pixel Count	1232994			Pixel Count	1232994			Pixel Count	1232994
Percentage contibution of High Positive	0.2694			Percentage contibution of High Positive	0.09537			Percentage contibution of High Positive	0.3736			Percentage contibution of High Positive	0.3464			Percentage contibution of High Positive	0.3092
Percentage contibution of Positive	1.4065			Percentage contibution of Positive	0.5939			Percentage contibution of Positive	1.6158			Percentage contibution of Positive	1.3506			Percentage contibution of Positive	1.6558
Percentage contibution of Low Positive	9.6095			Percentage contibution of Low Positive	4.0624			Percentage contibution of Low Positive	7.7297			Percentage contibution of Low Positive	5.5565			Percentage contibution of Low Positive	6.9885
Percentage contibution of Negative	88.7146	113.231		Percentage contibution of Negative	95.2483	105.536		Percentage contibution of Negative	90.2809	112.082		Percentage contibution of Negative	92.7465	109.297		Percentage contibution of Negative	91.0465	111.228
The score is Negative				The score is Negative				The score is Negative				The score is Negative				The score is Negative
Pixel Count	1232994			Pixel Count	1232994			Pixel Count	1232994			Pixel Count	1232994			Pixel Count	1232994
Percentage contibution of High Positive	0.8496			Percentage contibution of High Positive	0.1534			Percentage contibution of High Positive	0.6883			Percentage contibution of High Positive	0.9858			Percentage contibution of High Positive	0.6094
Percentage contibution of Positive	2.5749			Percentage contibution of Positive	0.9013			Percentage contibution of Positive	1.803			Percentage contibution of Positive	1.7645			Percentage contibution of Positive	2.0705
Percentage contibution of Low Positive	9.9783			Percentage contibution of Low Positive	4.8474			Percentage contibution of Low Positive	5.0351			Percentage contibution of Low Positive	4.9275			Percentage contibution of Low Positive	6.234
Percentage contibution of Negative	86.5972	117.677		Percentage contibution of Negative	94.0979	107.11		Percentage contibution of Negative	92.4736	110.706		Percentage contibution of Negative	92.3222	111.414		Percentage contibution of Negative	91.086	112.203
The score is Negative				The score is Negative				The score is Negative				The score is Negative				The score is Negative
Pixel Count	1232994			Pixel Count	1232994			Pixel Count	1232994			Pixel Count	1232994			Pixel Count	1232994
Percentage contibution of High Positive	0.5814			Percentage contibution of High Positive	0.2888			Percentage contibution of High Positive	1.3621			Percentage contibution of High Positive	0.976			Percentage contibution of High Positive	0.1003
Percentage contibution of Positive	1.616			Percentage contibution of Positive	1.2576			Percentage contibution of Positive	3.4897			Percentage contibution of Positive	1.9686			Percentage contibution of Positive	0.1615
Percentage contibution of Low Positive	4.5331			Percentage contibution of Low Positive	5.2573			Percentage contibution of Low Positive	8.9834			Percentage contibution of Low Positive	4.6126			Percentage contibution of Low Positive	1.1161
Percentage contibution of Negative	93.2695	109.509		Percentage contibution of Negative	93.1963	108.639		Percentage contibution of Negative	86.1647	120.049		Percentage contibution of Negative	92.4427	111.478		Percentage contibution of Negative	98.6221	101.74
The score is Negative				The score is Negative				The score is Negative				The score is Negative				The score is Negative
Pixel Count	1232994			Pixel Count	1232994			Pixel Count	1232994			Pixel Count	1232994			Pixel Count	1232994
Percentage contibution of High Positive	0.5728			Percentage contibution of High Positive	0.2263			Percentage contibution of High Positive	1.3704			Percentage contibution of High Positive	0.1908			Percentage contibution of High Positive	0.7283
Percentage contibution of Positive	1.4657			Percentage contibution of Positive	1.3288			Percentage contibution of Positive	3.5121			Percentage contibution of Positive	0.2719			Percentage contibution of Positive	1.3354
Percentage contibution of Low Positive	4.0802			Percentage contibution of Low Positive	5.6022			Percentage contibution of Low Positive	10.2701			Percentage contibution of Low Positive	3.3566			Percentage contibution of Low Positive	3.9307
Percentage contibution of Negative	93.8813	108.73		Percentage contibution of Negative	92.8427	108.939		Percentage contibution of Negative	84.8474	121.405		Percentage contibution of Negative	96.1806	104.473		Percentage contibution of Negative	94.0056	108.786
The score is Negative				The score is Negative				The score is Negative				The score is Negative				The score is Negative
Pixel Count	1232994			Pixel Count	1232994			Pixel Count	1232994			Pixel Count	1232994			Pixel Count	1232994
Percentage contibution of High Positive	0.6476			Percentage contibution of High Positive	0.2551			Percentage contibution of High Positive	0.54			Percentage contibution of High Positive	0.1517			Percentage contibution of High Positive	1.163
Percentage contibution of Positive	1.3771			Percentage contibution of Positive	1.1173			Percentage contibution of Positive	1.9658			Percentage contibution of Positive	0.2765			Percentage contibution of Positive	2.8059
Percentage contibution of Low Positive	9.0519			Percentage contibution of Low Positive	4.6528			Percentage contibution of Low Positive	5.9827			Percentage contibution of Low Positive	2.2224			Percentage contibution of Low Positive	7.1379
Percentage contibution of Negative	88.9235	113.749		Percentage contibution of Negative	93.9748	107.653		Percentage contibution of Negative	91.5114	111.534		Percentage contibution of Negative	97.3493	103.23		Percentage contibution of Negative	88.8933	116.239
The score is Negative				The score is Negative				The score is Negative				The score is Negative				The score is Negative
Pixel Count	1232994			Pixel Count	1232994			Pixel Count	1232994			Pixel Count	1232994			Pixel Count	1232994
Percentage contibution of High Positive	0.7043			Percentage contibution of High Positive	0.2464			Percentage contibution of High Positive	0.8194			Percentage contibution of High Positive	0.6351			Percentage contibution of High Positive	1.1607
Percentage contibution of Positive	2.67			Percentage contibution of Positive	1.3176			Percentage contibution of Positive	2.2325			Percentage contibution of Positive	2.0354			Percentage contibution of Positive	2.2441
Percentage contibution of Low Positive	9.5576			Percentage contibution of Low Positive	4.7667			Percentage contibution of Low Positive	5.7694			Percentage contibution of Low Positive	6.252			Percentage contibution of Low Positive	5.7146
Percentage contibution of Negative	87.0682	117.011		Percentage contibution of Negative	93.6693	108.141		Percentage contibution of Negative	91.1787	112.693		Percentage contibution of Negative	91.0775	112.228		Percentage contibution of Negative	90.8806	113.685
The score is Negative				The score is Negative				The score is Negative				The score is Negative				The score is Negative
The score is Negative
		113.318				107.67				114.745				108.687
					Control-782	1week model-757	4week model-744	8week model-763	12week model-784		mean	Control-782	1week model-757	4week model-744	8week model-763	12week model-784
					113.231	105.536	112.082	109.297	111.228		113.318	0.999232	0.931331	0.989096	0.964517	0.981556
					117.677	107.11	110.706	111.414	112.203		113.318	1.03847	0.94522	0.976952	0.983199	0.990164
					109.509	108.639	120.049	111.478	101.74		113.318	0.966391	0.95871	1.0594	0.983762	0.897829
					108.73	108.939	121.405	104.473	108.786		113.318	0.959514	0.961356	1.07137	0.921945	0.960012
					113.749	107.653	111.534	103.23	116.239		113.318	1.00381	0.950007	0.984261	0.910982	1.02578
					117.011	108.141	112.693	112.228	113.685		113.318	1.03259	0.954317	0.994483	0.990384	1.00324

## Sheet: Liver
782				757				744				763				784
Pixel Count	1232994			Pixel Count	1232994			Pixel Count	1232994			Pixel Count	1232994			Pixel Count	1232994
Percentage contibution of High Positive	0.05246			Percentage contibution of High Positive	0.06318			Percentage contibution of High Positive	0.04868			Percentage contibution of High Positive	0.05419			Percentage contibution of High Positive	0.04214
Percentage contibution of Positive	0.04559			Percentage contibution of Positive	0.02347			Percentage contibution of Positive	0.0667			Percentage contibution of Positive	0.07204			Percentage contibution of Positive	0.1626
Percentage contibution of Low Positive	2.2838			Percentage contibution of Low Positive	1.3896			Percentage contibution of Low Positive	2.5829			Percentage contibution of Low Positive	3.2936			Percentage contibution of Low Positive	6.4332
Percentage contibution of Negative	97.6182	102.532		Percentage contibution of Negative	98.5238	101.626		Percentage contibution of Negative	97.3017	102.862		Percentage contibution of Negative	96.5802	103.6		Percentage contibution of Negative	93.362	106.885
The score is Negative				The score is Negative				The score is Negative				The score is Negative				The score is Negative
Pixel Count	1232994			Pixel Count	1232994			Pixel Count	1232994			Pixel Count	1232994			Pixel Count	1232994
Percentage contibution of High Positive	0.03831			Percentage contibution of High Positive	0.06261			Percentage contibution of High Positive	0.09437			Percentage contibution of High Positive	0.05979			Percentage contibution of High Positive	0.07525
Percentage contibution of Positive	0.303			Percentage contibution of Positive	0.04634			Percentage contibution of Positive	0.3147			Percentage contibution of Positive	0.06716			Percentage contibution of Positive	0.04908
Percentage contibution of Low Positive	10.4115			Percentage contibution of Low Positive	2.3695			Percentage contibution of Low Positive	6.2542			Percentage contibution of Low Positive	2.7948			Percentage contibution of Low Positive	7.2919
Percentage contibution of Negative	89.2472	111.132		Percentage contibution of Negative	97.5216	102.65		Percentage contibution of Negative	93.3367	107.167		Percentage contibution of Negative	97.0783	103.109		Percentage contibution of Negative	92.5838	107.616
The score is Negative				The score is Negative				The score is Negative				The score is Negative				The score is Negative
Pixel Count	1232994			Pixel Count	1232994			Pixel Count	1232994			Pixel Count	1232994			Pixel Count	1232994
Percentage contibution of High Positive	0.04004			Percentage contibution of High Positive	0.1087			Percentage contibution of High Positive	0.1115			Percentage contibution of High Positive	0.05058			Percentage contibution of High Positive	0.07382
Percentage contibution of Positive	0.1865			Percentage contibution of Positive	0.05618			Percentage contibution of Positive	0.3164			Percentage contibution of Positive	0.2623			Percentage contibution of Positive	0.1576
Percentage contibution of Low Positive	10.0177			Percentage contibution of Low Positive	2.3794			Percentage contibution of Low Positive	3.2367			Percentage contibution of Low Positive	5.3562			Percentage contibution of Low Positive	5.222
Percentage contibution of Negative	89.7557	110.511		Percentage contibution of Negative	97.4557	102.818		Percentage contibution of Negative	96.3355	104.204		Percentage contibution of Negative	94.3309	106.033		Percentage contibution of Negative	94.5466	105.759
The score is Negative				The score is Negative				The score is Negative				The score is Negative				The score is Negative
Pixel Count	1232994			Pixel Count	1232994			Pixel Count	1232994			Pixel Count	1232994			Pixel Count	1232994
Percentage contibution of High Positive	0.05106			Percentage contibution of High Positive	0.1105			Percentage contibution of High Positive	0.07002			Percentage contibution of High Positive	0.04697			Percentage contibution of High Positive	0.1425
Percentage contibution of Positive	0.1581			Percentage contibution of Positive	0.04123			Percentage contibution of Positive	0.09008			Percentage contibution of Positive	0.2289			Percentage contibution of Positive	0.1028
Percentage contibution of Low Positive	3.9945			Percentage contibution of Low Positive	2.8814			Percentage contibution of Low Positive	3.5854			Percentage contibution of Low Positive	6.1073			Percentage contibution of Low Positive	6.4308
Percentage contibution of Negative	95.7963	104.464		Percentage contibution of Negative	96.9668	103.295		Percentage contibution of Negative	96.2545	103.976		Percentage contibution of Negative	93.6167	106.706		Percentage contibution of Negative	93.3239	107.064
The score is Negative				The score is Negative				The score is Negative				The score is Negative				The score is Negative
Pixel Count	1232994			Pixel Count	1232994			Pixel Count	1232994			Pixel Count	1232994			Pixel Count	1232994
Percentage contibution of High Positive	0.05038			Percentage contibution of High Positive	0.11			Percentage contibution of High Positive	0.05233			Percentage contibution of High Positive	0.06782			Percentage contibution of High Positive	0.08389
Percentage contibution of Positive	0.09568			Percentage contibution of Positive	0.0806			Percentage contibution of Positive	0.1771			Percentage contibution of Positive	0.2914			Percentage contibution of Positive	0.1327
Percentage contibution of Low Positive	3.376			Percentage contibution of Low Positive	3.2344			Percentage contibution of Low Positive	5.0264			Percentage contibution of Low Positive	6.5561			Percentage contibution of Low Positive	4.9916
Percentage contibution of Negative	96.478	103.719		Percentage contibution of Negative	96.5749	103.725		Percentage contibution of Negative	94.7442	105.538		Percentage contibution of Negative	93.0847	107.342		Percentage contibution of Negative	94.7918	105.509
The score is Negative				The score is Negative				The score is Negative				The score is Negative				The score is Negative
The score is Negative				Pixel Count	1232994			Pixel Count	1232994			Pixel Count	1232994			Pixel Count	1232994
		106.472		Percentage contibution of High Positive	0.08241			Percentage contibution of High Positive	0.07258			Percentage contibution of High Positive	0.03966			Percentage contibution of High Positive	0.09272
				Percentage contibution of Positive	0.05819			Percentage contibution of Positive	0.416			Percentage contibution of Positive	0.1451			Percentage contibution of Positive	0.1188
				Percentage contibution of Low Positive	2.7648			Percentage contibution of Low Positive	5.9419			Percentage contibution of Low Positive	5.322			Percentage contibution of Low Positive	8.5672
				Percentage contibution of Negative	97.0946	103.128		Percentage contibution of Negative	93.5694	106.992		Percentage contibution of Negative	94.4933	105.731		Percentage contibution of Negative	91.2213	109.083
				The score is Negative				The score is Negative				The score is Negative				The score is Negative
						102.874				105.123				105.42
									Control-782	1week model-757	4week model-744	8week model-763	12week model-784		Control-782	1week model-757	4week model-744	8week model-763	12week model-784
									102.532	101.626	102.862	103.6	106.885		106.472	0.95449	0.966101	0.973032	1.00388
									111.132	102.65	107.167	103.109	107.616		106.472	0.964107	1.00653	0.968414	1.01075
									110.511	102.818	104.204	106.033	105.759		106.472	0.965683	0.978703	0.995876	0.993304
									104.464	103.295	103.976	106.706	107.064		106.472	0.970168	0.976557	1.0022	1.00556
									103.719	103.725	105.538	107.342	105.509		106.472	0.974208	0.991228	1.00818	0.990956
										103.128	106.992	105.731	109.083		106.472	0.9686	1.00488	0.993046	1.02453

## Sheet: Spleen
782				757				744				763				784
Pixel Count	1232994			Pixel Count	1232994			Pixel Count	1232994			Pixel Count	1232994			Pixel Count	1232994
Percentage contibution of High Positive	6.1209			Percentage contibution of High Positive	1.7209			Percentage contibution of High Positive	0.5405			Percentage contibution of High Positive	3.0157			Percentage contibution of High Positive	4.6116
Percentage contibution of Positive	28.8567			Percentage contibution of Positive	21.226			Percentage contibution of Positive	2.0279			Percentage contibution of Positive	25.1562			Percentage contibution of Positive	26.8308
Percentage contibution of Low Positive	40.4621			Percentage contibution of Low Positive	48.0137			Percentage contibution of Low Positive	12.255			Percentage contibution of Low Positive	43.1094			Percentage contibution of Low Positive	41.4033
Percentage contibution of Negative	24.5603	216.538		Percentage contibution of Negative	29.0394	195.628		Percentage contibution of Negative	85.1766	117.932		Percentage contibution of Negative	28.7187	202.469		Percentage contibution of Negative	27.1544	208.9
The score is Positive				The score is Positive				The score is Negative				The score is Positive				The score is Positive
Pixel Count	1232994			Pixel Count	1232994			Pixel Count	1232994			Pixel Count	1232994			Pixel Count	1232994
Percentage contibution of High Positive	4.9997			Percentage contibution of High Positive	5.1926			Percentage contibution of High Positive	7.6271			Percentage contibution of High Positive	1.6791			Percentage contibution of High Positive	9.4741
Percentage contibution of Positive	26.7145			Percentage contibution of Positive	23.2166			Percentage contibution of Positive	21.9256			Percentage contibution of Positive	3.4676			Percentage contibution of Positive	30.9689
Percentage contibution of Low Positive	41.29			Percentage contibution of Low Positive	37.7166			Percentage contibution of Low Positive	34.6674			Percentage contibution of Low Positive	13.0233			Percentage contibution of Low Positive	34.6885
Percentage contibution of Negative	26.9957	209.718		Percentage contibution of Negative	33.8742	199.728		Percentage contibution of Negative	35.7799	201.4		Percentage contibution of Negative	81.83	124.996		Percentage contibution of Negative	24.8685	225.049
The score is Positive				The score is Positive				The score is Positive				The score is Negative				The score is Positive
Pixel Count	1232994			Pixel Count	1232994			Pixel Count	1232994			Pixel Count	1232994			Pixel Count	1232994
Percentage contibution of High Positive	5.4478			Percentage contibution of High Positive	1.5692			Percentage contibution of High Positive	8.3647			Percentage contibution of High Positive	8.3813			Percentage contibution of High Positive	8.986
Percentage contibution of Positive	27.482			Percentage contibution of Positive	3.2474			Percentage contibution of Positive	25.3334			Percentage contibution of Positive	29.6928			Percentage contibution of Positive	28.446
Percentage contibution of Low Positive	40.7035			Percentage contibution of Low Positive	11.2635			Percentage contibution of Low Positive	34.8186			Percentage contibution of Low Positive	36.2296			Percentage contibution of Low Positive	35.0109
Percentage contibution of Negative	26.3668	212.011		Percentage contibution of Negative	83.9199	122.466		Percentage contibution of Negative	31.4833	210.579		Percentage contibution of Negative	25.6963	220.759		Percentage contibution of Negative	27.5571	218.861
The score is Positive				The score is Negative				The score is Positive				The score is Positive				The score is Positive
Pixel Count	1232994			Pixel Count	1232994			Pixel Count	1232994			Pixel Count	1232994			Pixel Count	1232994
Percentage contibution of High Positive	3.2304			Percentage contibution of High Positive	2.8012			Percentage contibution of High Positive	13.2952			Percentage contibution of High Positive	5.8905			Percentage contibution of High Positive	8.5496
Percentage contibution of Positive	5.223			Percentage contibution of Positive	22.1884			Percentage contibution of Positive	31.4148			Percentage contibution of Positive	26.7607			Percentage contibution of Positive	30.5972
Percentage contibution of Low Positive	16.737			Percentage contibution of Low Positive	42.2533			Percentage contibution of Low Positive	32.7122			Percentage contibution of Low Positive	37.6175			Percentage contibution of Low Positive	36.1806
Percentage contibution of Negative	74.8096	136.874		Percentage contibution of Negative	32.7572	195.034		Percentage contibution of Negative	22.5778	235.427		Percentage contibution of Negative	29.7313	208.81		Percentage contibution of Negative	24.6726	223.024
The score is Negative				The score is Positive				The score is Positive				The score is Positive				The score is Positive
Pixel Count	1232994			Pixel Count	1232994			Pixel Count	1232994			Pixel Count	1232994			Pixel Count	1232994
Percentage contibution of High Positive	8.9263			Percentage contibution of High Positive	1.2703			Percentage contibution of High Positive	1.0719			Percentage contibution of High Positive	2.2152			Percentage contibution of High Positive	8.6514
Percentage contibution of Positive	26.7853			Percentage contibution of Positive	3.7835			Percentage contibution of Positive	2.9327			Percentage contibution of Positive	4.0461			Percentage contibution of Positive	27.7102
Percentage contibution of Low Positive	35.4462			Percentage contibution of Low Positive	13.7539			Percentage contibution of Low Positive	14.2051			Percentage contibution of Low Positive	13.6029			Percentage contibution of Low Positive	36.2389
Percentage contibution of Negative	28.8422	215.796		Percentage contibution of Negative	81.1923	125.132		Percentage contibution of Negative	81.7903	123.286		Percentage contibution of Negative	80.1358	128.341		Percentage contibution of Negative	27.3996	217.614
The score is Positive				The score is Negative				The score is Negative				The score is Negative				The score is Positive
Pixel Count	1232994			Pixel Count	1232994			Pixel Count	1232994			Pixel Count	1232994			Pixel Count	1232994
Percentage contibution of High Positive	9.8305			Percentage contibution of High Positive	3.9423			Percentage contibution of High Positive	8.3635			Percentage contibution of High Positive	11.4477			Percentage contibution of High Positive	10.8867
Percentage contibution of Positive	31.2484			Percentage contibution of Positive	23.4589			Percentage contibution of Positive	27.439			Percentage contibution of Positive	34.2021			Percentage contibution of Positive	29.1178
Percentage contibution of Low Positive	36.5713			Percentage contibution of Low Positive	39.585			Percentage contibution of Low Positive	34.6304			Percentage contibution of Low Positive	34.2233			Percentage contibution of Low Positive	33.6197
Percentage contibution of Negative	22.3497	228.56		Percentage contibution of Negative	33.0138	198.33		Percentage contibution of Negative	29.5671	214.599		Percentage contibution of Negative	20.1268	236.971		Percentage contibution of Negative	26.3758	224.515
The score is Positive				The score is Positive				The score is Positive				The score is Positive				The score is Positive
		203.249				172.72				183.871				187.058
									Control-782	1week model-757	4week model-744	8week model-763	12week model-784		mean	Control-782	1week model-757	4week model-744	8week model-763	12week model-784
									216.538	195.628	117.932	202.469	208.9		203.249	1.06538	0.962504	0.580234	0.99616	1.0278
									209.718	199.728	201.4	124.996	225.049		203.249	1.03183	0.982672	0.9909	0.614987	1.10725
									212.011	122.466	210.579	220.759	218.861		203.249	1.04311	0.60254	1.03606	1.08615	1.07681
									136.874	195.034	235.427	208.81	223.024		203.249	0.67343	0.959579	1.15832	1.02736	1.09729
									215.796	125.132	123.286	128.341	217.614		203.249	1.06173	0.615656	0.606576	0.631444	1.07067
									228.56	198.33	214.599	236.971	224.515		203.249	1.12453	0.975795	1.05584	1.16591	1.10463
									203.249

## Sheet: Kidney
	782					757					744					763					784
	Pixel Count	1232994				Pixel Count	1232994				Pixel Count	1232994				Pixel Count	1232994				Pixel Count	1232994
	Percentage contibution of High Positive	0.1379				Percentage contibution of High Positive	0.1212				Percentage contibution of High Positive	0.346				Percentage contibution of High Positive	0.1068				Percentage contibution of High Positive	0.1218
	Percentage contibution of Positive	1.2741				Percentage contibution of Positive	0.9224				Percentage contibution of Positive	1.6137				Percentage contibution of Positive	0.4159				Percentage contibution of Positive	0.1426
	Percentage contibution of Low Positive	12.6415				Percentage contibution of Low Positive	7.391				Percentage contibution of Low Positive	9.926				Percentage contibution of Low Positive	4.3108				Percentage contibution of Low Positive	1.3316
	Percentage contibution of Negative	85.9465	115.603			Percentage contibution of Negative	91.5654	109.599			Percentage contibution of Negative	88.1143	114.191			Percentage contibution of Negative	95.1666	105.463			Percentage contibution of Negative	98.404	101.982
	The score is Negative					The score is Negative					The score is Negative					The score is Negative					The score is Negative
	Pixel Count	1232994				Pixel Count	1232994				Pixel Count	1232994				Pixel Count	1232994				Pixel Count	1232994
	Percentage contibution of High Positive	0.1457				Percentage contibution of High Positive	0.1518				Percentage contibution of High Positive	1.0145				Percentage contibution of High Positive	1.713				Percentage contibution of High Positive	0.2867
	Percentage contibution of Positive	0.9476				Percentage contibution of Positive	0.895				Percentage contibution of Positive	3.2212				Percentage contibution of Positive	5.0735				Percentage contibution of Positive	1.7505
	Percentage contibution of Low Positive	8.3801				Percentage contibution of Low Positive	6.1139				Percentage contibution of Low Positive	14.6439				Percentage contibution of Low Positive	16.2396				Percentage contibution of Low Positive	12.9325
	Percentage contibution of Negative	90.5265	110.712			Percentage contibution of Negative	92.8393	108.359			Percentage contibution of Negative	81.1205	124.13			Percentage contibution of Negative	76.9739	131.526			Percentage contibution of Negative	85.0303	117.294
	The score is Negative					The score is Negative					The score is Negative					The score is Negative					The score is Negative
	Pixel Count	1232994				Pixel Count	1232994				Pixel Count	1232994				Pixel Count	1232994				Pixel Count	1232994
	Percentage contibution of High Positive	0.3131				Percentage contibution of High Positive	0.04564				Percentage contibution of High Positive	0.4477				Percentage contibution of High Positive	0.1605				Percentage contibution of High Positive	0.1131
	Percentage contibution of Positive	2.5197				Percentage contibution of Positive	0.119				Percentage contibution of Positive	1.1124				Percentage contibution of Positive	0.5356				Percentage contibution of Positive	0.06833
	Percentage contibution of Low Positive	12.2052				Percentage contibution of Low Positive	5.726				Percentage contibution of Low Positive	6.0171				Percentage contibution of Low Positive	4.7373				Percentage contibution of Low Positive	1.1861
	Percentage contibution of Negative	84.962	118.184			Percentage contibution of Negative	94.1094	106.101			Percentage contibution of Negative	92.4229	109.585			Percentage contibution of Negative	94.5666	106.29			Percentage contibution of Negative	98.6324	101.662
	The score is Negative					The score is Negative					The score is Negative					The score is Negative					The score is Negative
	Pixel Count	1232994				Pixel Count	1232994				Pixel Count	1232994				Pixel Count	1232994				Pixel Count	1232994
	Percentage contibution of High Positive	0.2907				Percentage contibution of High Positive	0.2122				Percentage contibution of High Positive	0.3609				Percentage contibution of High Positive	0.4121				Percentage contibution of High Positive	0.07855
	Percentage contibution of Positive	2.0967				Percentage contibution of Positive	1.7128				Percentage contibution of Positive	1.7424				Percentage contibution of Positive	1.1217				Percentage contibution of Positive	0.0564
	Percentage contibution of Low Positive	12.1937				Percentage contibution of Low Positive	10.4382				Percentage contibution of Low Positive	9.503				Percentage contibution of Low Positive	7.0083				Percentage contibution of Low Positive	0.9443
	Percentage contibution of Negative	85.4189	117.259			Percentage contibution of Negative	87.6368	114.5			Percentage contibution of Negative	88.3937	114.07			Percentage contibution of Negative	91.4579	110.488			Percentage contibution of Negative	98.9207	101.293
	The score is Negative					The score is Negative					The score is Negative					The score is Negative					The score is Negative
	Pixel Count	1232994				Pixel Count	1232994				Pixel Count	1232994				Pixel Count	1232994				Pixel Count	1232994
	Percentage contibution of High Positive	0.5355				Percentage contibution of High Positive	0.2367				Percentage contibution of High Positive	0.5345				Percentage contibution of High Positive	1.723				Percentage contibution of High Positive	1.4814
	Percentage contibution of Positive	2.287				Percentage contibution of Positive	0.8551				Percentage contibution of Positive	2.3549				Percentage contibution of Positive	5.4774				Percentage contibution of Positive	4.2244
	Percentage contibution of Low Positive	13.2085				Percentage contibution of Low Positive	8.6355				Percentage contibution of Low Positive	12.968				Percentage contibution of Low Positive	15.6468				Percentage contibution of Low Positive	17.1305
	Percentage contibution of Negative	83.9691	119.389			Percentage contibution of Negative	90.2727	111.056			Percentage contibution of Negative	84.1426	119.281			Percentage contibution of Negative	77.1528	131.771			Percentage contibution of Negative	77.1637	130.024
	The score is Negative					The score is Negative					The score is Negative					The score is Negative					The score is Negative
	Pixel Count	1232994				Pixel Count	1232994				Pixel Count	1232994				Pixel Count	1232994				Pixel Count	1232994
	Percentage contibution of High Positive	0.2698				Percentage contibution of High Positive	0.0528				Percentage contibution of High Positive	0.09778				Percentage contibution of High Positive	0.07226				Percentage contibution of High Positive	0.7194
	Percentage contibution of Positive	0.9605				Percentage contibution of Positive	0.5174				Percentage contibution of Positive	0.03275				Percentage contibution of Positive	0.1174				Percentage contibution of Positive	3.6518
	Percentage contibution of Low Positive	9.017				Percentage contibution of Low Positive	5.7559				Percentage contibution of Low Positive	1.1107				Percentage contibution of Low Positive	2.1343				Percentage contibution of Low Positive	19.0927
	Percentage contibution of Negative	89.7527	111.747			Percentage contibution of Negative	93.6739	106.949			Percentage contibution of Negative	98.7587	101.469			Percentage contibution of Negative	97.6761	102.586			Percentage contibution of Negative	76.5361	128.555
	The score is Negative					The score is Negative					The score is Negative					The score is Negative					The score is Negative
											Control-782	1week model-757	4week model-744	8week model-763	12week model-784		mean	Control-782	1week model-757	4week model-744	8week model-763	12week model-784
											115.603	109.599	114.191	105.463	101.982		115.483	1.00105	0.949056	0.98882	0.913238	0.883096
											110.712	108.359	124.13	131.526	117.294		115.483	0.958693	0.938318	1.07488	1.13892	1.01568
											118.184	106.101	109.585	106.29	101.662		115.483	1.02339	0.918762	0.948932	0.920399	0.880323
											117.259	114.5	114.07	110.488	101.293		115.483	1.01538	0.991495	0.987773	0.956751	0.877126
											119.389	111.056	119.281	131.771	130.024		115.483	1.03383	0.961667	1.03289	1.14104	1.12591
											111.747	106.949	101.469	102.586	128.555		115.483	0.967656	0.926106	0.878656	0.888324	1.11319
