# Supplementary material for: Macrophage–Derived Ferritin Exacerbates Silica‐Induced Pulmonary Fibrosis via PIK3R2‐Mediated Fibroblast Differentiation
Source: Adv Sci (Weinh). 2026 Jan 21;13(17):e19191. doi: 10.1002/advs.202519191 (PMC13042690; doi:10.1002/advs.202519191)
Supplement: Supplementary file 3 — Supporting File 3: advs73867‐sup‐0003‐SupportingFiguresData.zip. [file ADVS-13-e19191-s003.zip › Supporting information Figure S1-S9/S3/Figure S3A, B.xlsx]

## Sheet: Sheet1
		Control					Ferritin					Silica					Silica+Ferritin
		101	102	103	104	105	121	122	109	125		111	112	113	114	115	116	117	118	119	120
	ALT(U/L)	18	12.2	10.8	12.5	11.7	12.8	14.2	16.9	10.9		15.1	18.4	13.4	15.4	12.5	15.6	48.7	24.5	15.6	14.7
	AST(U/L)	93.5	49.3	48.8	69.7	68.3	57.9	67.5	58.3	44.3		75.7	84	76.6	83.1	74.1	68.4	118	94.7	70.3	62
	UA(mg/dL)	1.8	1.7	1.6	1.1	1.2	1.1		1.9	2.1		1.2	1.4	1	1.8	1.5		3.3	1.5	1.7	2
	UREAL(mmol/L)	6	5.5	5.8	5.4	5.7	5.5	5.4	3.7	4.3		5.7	5.6	5.7	6	5.9	4.2	6.7	5.3	4.3	4.7
	ALT(U/L)	36	24.4	21.6	25	23.4	25.6	28.4	33.8	21.8		30.2	36.8	26.8	30.8	25	31.2	97.4	49	31.2	29.4
	AST(U/L)	187	98.6	97.6	139.4	136.6	115.8	135	116.6	88.6		151.4	168	153.2	166.2	148.2	136.8	236	189.4	140.6	124
	UA(mg/dL)	3.6	3.4	3.2	2.2	2.4	2.2	0	3.8	4.2		2.4	2.8	2	3.6	3	0	6.6	3	3.4	4
	UREAL(mmol/L)	12	11	11.6	10.8	11.4	11	10.8	7.4	8.6		11.4	11.2	11.4	12	11.8	8.4	13.4	10.6	8.6	9.4
	ALT(U/L)	36	24.4	21.6	25	23.4	25.6	28.4	33.8	21.8		30.2	36.8	26.8	30.8	25	31.2	97.4	49	31.2	29.4
	AST(U/L)	187	98.6	97.6	139.4	136.6	115.8	135	116.6	88.6		151.4	168	153.2	166.2	148.2	136.8	236	189.4	140.6	124
	UA(mg/dL)	3.6	3.4	3.2	2.2	2.4	2.2	0	3.8	4.2		2.4	2.8	2	3.6	3	0	6.6	3	3.4	4
	UREAL(mmol/L)	12	11	11.6	10.8	11.4	11	10.8	7.4	8.6		11.4	11.2	11.4	12	11.8	8.4	13.4	10.6	8.6	9.4
	ALT(U/L)	AST(U/L)	UA(mg/dL)	UREAL(mmol/L)
	36	187	3.6	12
	24.4	98.6	3.4	11
	21.6	97.6	3.2	11.6
	25	139.4	2.2	10.8
	23.4	136.6	2.4	11.4
	25.6	115.8	2.2	11
	28.4	135	0	10.8
	33.8	116.6	3.8	7.4
	21.8	88.6	4.2	8.6
	30.2	151.4	2.4	11.4
	36.8	168	2.8	11.2
	26.8	153.2	2	11.4
	30.8	166.2	3.6	12
	25	148.2	3	11.8
	31.2	136.8	0	8.4
	97.4	236	6.6	13.4
	49	189.4	3	10.6
	31.2	140.6	3.4	8.6
	29.4	124	4	9.4
