# Supplementary material for: Macrophage–Derived Ferritin Exacerbates Silica‐Induced Pulmonary Fibrosis via PIK3R2‐Mediated Fibroblast Differentiation
Source: Adv Sci (Weinh). 2026 Jan 21;13(17):e19191. doi: 10.1002/advs.202519191 (PMC13042690; doi:10.1002/advs.202519191)
Supplement: Supplementary file 3 — Supporting File 3: advs73867‐sup‐0003‐SupportingFiguresData.zip. [file ADVS-13-e19191-s003.zip › Supporting information Figure S1-S9/S4/Figure S4C, D.xlsx]

## Sheet: Sheet1
group	Number	Lung weight (mg)	OD	Absolute OD value	Concentration	*dilution factor							Standard curve	OD	Absolute OD value
1 week Control	1#	16	0.167	0.112	12.8315	866.124							0	0.055	0
	2#	15.9	0.261	0.206	23.3933	1588.98							5	0.097	0.042
	3#	15.4	0.301	0.246	27.8876	1955.76							10	0.142	0.087
	4#	17.2	0.134	0.079	9.1236	572.877							15	0.183	0.128
	5#	17.9	0.173	0.118	13.5056	814.864							20	0.24	0.185
1 week Silica	1#	17.6	0.155	0.1	11.4831	704.648							30	0.313	0.258
	2#	15.7	0.164	0.109	12.4944	859.486							40	0.39	0.335
	3#	16	0.201	0.146	16.6517	1123.99							50	0.512	0.457
	4#	16.2	0.166	0.111	12.7191	847.94
	5#	14.6	0.183	0.128	14.6292	1082.16
4 week Control	1#	15.1	0.215	0.16	18.2247	1303.49
	2#	16.9	0.218	0.163	18.5618	1186.2
	3#	16.7	0.211	0.156	17.7753	1149.54
	4#	15.1	0.2	0.145	16.5393	1182.95
	5#	15.2	0.197	0.142	16.2022	1151.21
4 week Silica	1#	15.3	0.214	0.159	18.1124	1278.52
	2#	17.8	0.175	0.12	13.7303	833.077
	3#	17.3	0.205	0.15	17.1011	1067.58
	4#	18.5	0.218	0.163	18.5618	1083.61
	5#	19.2	0.154	0.099	11.3708	639.607
8 week Control	1#	16.5	0.205	0.15	17.1011	1119.35
	2#	16.3	0.205	0.15	17.1011	1133.08
	3#	15.6	0.272	0.217	24.6292	1705.1
	4#	15.9	0.128	0.073	8.44944	573.924
	5#	15.3	0.216	0.161	18.3371	1294.38
8 week Silica	1#	17.2	0.213	0.158	18	1130.23
	2#	17.6	0.191	0.136	15.5281	952.86
	3#	17	0.183	0.128	14.6292	929.385
	4#	15.8	0.205	0.15	17.1011	1168.94
	5#	20.6	0.175	0.12	13.7303	719.843
12 week Control	1#	20.2	0.179	0.124	14.1798	758.127
	2#	17.3	0.185	0.13	14.8539	927.298
	3#	16.2	0.169	0.114	13.0562	870.412
	4#	15.9	0.183	0.128	14.6292	993.682
	5#	14.2	0.1836	0.1286	14.6966	1117.77
12 week Silica	1#	16.1	0.214	0.159	18.1124	1214.99
	2#	15.3	0.256	0.201	22.8315	1611.63
	3#	16	0.247	0.192	21.8202	1472.87
	4#	20.3	0.155	0.1	11.4831	610.926
	5#	16	0.219	0.164	18.6742	1260.51
Control	102	15.9	0.251	0.196	22.2697	1512.66
	103	12.9	0.257	0.202	22.9438	1920.88
	104	14.5	0.194	0.139	15.8652	1181.68
	105	14.7	0.151	0.096	11.0337	810.64
Silica	111	16	0.168	0.113	12.9438	873.708
	112	18.1	0.163	0.108	12.382	738.817
	113	17	0.143	0.088	10.1348	643.86
	114	15.6	0.187	0.132	15.0787	1043.91
	115	19.8	0.158	0.103	11.8202	644.74
Silica+Ferritin	116	16.4	0.133	0.078	9.01124	593.423
	117	20.2	0.152	0.097	11.1461	595.928
	118	17.9	0.184	0.129	14.7416	889.436
	119	16.7	0.238	0.183	20.809	1345.73
	120	16	0.188	0.133	15.191	1025.39
Ferritin	121	17.3	0.155	0.1	11.4831	716.867
	122	17	0.177	0.122	13.9551	886.557
	123	15.2	0.375	0.32	36.2022	2572.26
	109	15.5	0.236	0.181	20.5843	1434.26
	125	16.3	0.265	0.21	23.8427	1579.76
