# Supplementary material for: Macrophage–Derived Ferritin Exacerbates Silica‐Induced Pulmonary Fibrosis via PIK3R2‐Mediated Fibroblast Differentiation
Source: Adv Sci (Weinh). 2026 Jan 21;13(17):e19191. doi: 10.1002/advs.202519191 (PMC13042690; doi:10.1002/advs.202519191)
Supplement: Supplementary file 3 — Supporting File 3: advs73867‐sup‐0003‐SupportingFiguresData.zip. [file ADVS-13-e19191-s003.zip › Supporting information Figure S1-S9/S5/Figure S5G-J.xlsx]

## Sheet: α-SMA
	Label	Area	Mean	IntDen	RawIntDen	MinThr	MaxThr
1	0-60-1_0-60-1_RGB_TRITC.tif	495250	4.603	2.27982e+06	2.27982e+06	3	1e+30
2	0-60-3_0-60-3_RGB_TRITC.tif	415525	35.579	1.47839e+07	1.47839e+07	21	1e+30
3	0-60-5_0-60-5_RGB_TRITC.tif	118329	21.824	2.58237e+06	2.58237e+06	12	1e+30
4	0-60-6_0-60-6_RGB_TRITC.tif	421239	45.708	19253987	19253987	27	1e+30
5	fer-human-60-1_fer-human-60-1_RGB_TRITC.tif	789651	28.615	2.25961e+07	2.25961e+07	18	1e+30
6	fer-human-60-3_fer-human-60-3_RGB_TRITC.tif	1307160	39.447	5.15639e+07	5.15639e+07	26	1e+30
7	fer-human-60-5_fer-human-60-5_RGB_TRITC.tif	1047502	35.788	3.74883e+07	3.74883e+07	23	1e+30
8	fer-human-60-6_fer-human-60-6_RGB_TRITC.tif	1238937	42.498	5.26524e+07	5.26524e+07	28	1e+30
			0	1000
			2.27982e+06	2.25961e+07
			1.47839e+07	5.15639e+07
			2.58237e+06	3.74883e+07
			19253987	5.26524e+07
			7.78001e+06	3.28603e+07

## Sheet: Collagen I
	Label	Area	Mean	IntDen	RawIntDen	MinThr	MaxThr
1	C-60-1_C002T001.tif	306834	4.175	1.28089e+06	1.28089e+06	3	1e+30
2	C-60-2_C002T001.tif	279314	4.079	1.13919e+06	1.13919e+06	3	1e+30
3	C-60-4_C002T001.tif	358606	4.353	1560931	1560931	3	1e+30
4	C-60-5_C002T001.tif	212272	4.03	855382	855382	3	1e+30
5	F1000-60-1_C002T001.tif	124239	25.762	3.20064e+06	3.20064e+06	14	1e+30
6	F1000-60-2_C002T001.tif	141612	29.87	4.22989e+06	4.22989e+06	16	1e+30
7	F1000-60-4_C002T001.tif	131369	31.459	4132694	4132694	17	1e+30
8	F1000-60-5_C002T001.tif	123124	26.11	3214731	3214731	14	1e+30
				1.28089e+06	3.20064e+06
				1.13919e+06	4.22989e+06
				1560931	4132694
				855382	3214731
				1.2091e+06	3694489

## Sheet: Collagen III IF
	Label	Area	Mean	IntDen	RawIntDen	MinThr	MaxThr
1	0-60-2_0-60-2_RGB_Texas Red dextran_H2O.tif	131067	26.364	3.45542e+06	3.45542e+06	15	1e+30
2	0-60-3_0-60-3_RGB_Texas Red dextran_H2O.tif	253211	13.091	3.3147e+06	3.3147e+06	7	1e+30
3	0-60-4_RGB_Texas Red dextran_H2O.tif	220667	14.136	3.1194e+06	3.1194e+06	8	1e+30
4	1000-60-1_1000-60-1_RGB_Texas Red dextran_H2O.tif	259689	19.389	5.03501e+06	5.03501e+06	11	1e+30
5	1000-60-5_1000-60-5_RGB_Texas Red dextran_H2O.tif	317569	24.089	7.64998e+06	7.64998e+06	14	1e+30
6	1000-60-6_1000-60-6_RGB_Texas Red dextran_H2O.tif	281682	33.336	9.3901e+06	9.3901e+06	19	1e+30
					3.45542e+06	5.03501e+06
					3.3147e+06	7.64998e+06
					3.1194e+06	9.3901e+06
					3.29651e+06	7.35837e+06

## Sheet: Fibronectin IF
	Label	Area	Mean	IntDen	RawIntDen	MinThr	MaxThr
1	0-60-1_0-60-1_RGB_TRITC.tif	164321	20.873	3429919	3429919	12	1e+30
2	0-60-2_0-60-2_RGB_TRITC.tif	156749	28.027	4.39326e+06	4.39326e+06	16	1e+30
3	0-60-3_0-60-3_RGB_TRITC.tif	155602	17.706	2.75515e+06	2.75515e+06	10	1e+30
4	0-60-4_0-60-4_RGB_TRITC.tif	224472	20.978	4.70896e+06	4.70896e+06	12	1e+30
5	FER-60-1_FER-60-1_RGB_TRITC.tif	466219	68.968	3.21543e+07	3.21543e+07	40	1e+30
6	FER-60-2_FER-60-2_RGB_TRITC.tif	566446	70.249	3.9792e+07	3.9792e+07	41	1e+30
7	FER-60-3_FER-60-3_RGB_TRITC.tif	753242	74.41	5.60484e+07	5.60484e+07	45	1e+30
8	FER-60-5_FER-60-5_RGB_TRITC.tif	501529	70.015	3.51148e+07	3.51148e+07	42	1e+30
		3429919	3.21543e+07
		4.39326e+06	3.9792e+07
		2.75515e+06	5.60484e+07
		4.70896e+06	3.51148e+07
