# Supplementary material for: Macrophage–Derived Ferritin Exacerbates Silica‐Induced Pulmonary Fibrosis via PIK3R2‐Mediated Fibroblast Differentiation
Source: Adv Sci (Weinh). 2026 Jan 21;13(17):e19191. doi: 10.1002/advs.202519191 (PMC13042690; doi:10.1002/advs.202519191)
Supplement: Supplementary file 3 — Supporting File 3: advs73867‐sup‐0003‐SupportingFiguresData.zip. [file ADVS-13-e19191-s003.zip › Supporting information Figure S1-S9/S6/Figure S6A.xlsx]

## Sheet: Raw data
Block Type	96-Well 0.2-mL Block
Calibration Background is expired	Yes
Calibration Background performed on	10-25-2020
Calibration Pure Dye ABY is expired	Yes
Calibration Pure Dye ABY performed on	10-25-2020
Calibration Pure Dye FAM is expired	Yes
Calibration Pure Dye FAM performed on	10-25-2020
Calibration Pure Dye JUN is expired	Yes
Calibration Pure Dye JUN performed on	10-25-2020
Calibration Pure Dye NED is expired	Yes
Calibration Pure Dye NED performed on	10-25-2020
Calibration Pure Dye ROX is expired	Yes
Calibration Pure Dye ROX performed on	10-25-2020
Calibration Pure Dye SYBR is expired	Yes
Calibration Pure Dye SYBR performed on	10-25-2020
Calibration Pure Dye TAMRA is expired	Yes
Calibration Pure Dye TAMRA performed on	10-25-2020
Calibration Pure Dye VIC is expired	Yes
Calibration Pure Dye VIC performed on	10-25-2020
Calibration ROI is expired	Yes
Calibration ROI performed on	10-25-2020
Calibration Uniformity is expired	Yes
Calibration Uniformity performed on	10-25-2020
Chemistry	SYBR_GREEN
Date Created	2023-10-13 15:34:42 PM CST
Experiment Barcode
Experiment Comment
Experiment File Name	D:\WLQ-YYQ\HPF\2023-10-12-HPF-siPIK3R2.eds
Experiment Name	2023-10-12-HPF-siPIK3R2
Experiment Run End Time	2023-10-13 22:13:00 PM CST
Experiment Type	Comparative Cт (ΔΔCт)
Instrument Name	272325018
Instrument Serial Number	272325018
Instrument Type	QuantStudio™ 3 System
Passive Reference
Post-read Stage/Step
Pre-read Stage/Step
Quantification Cycle Method	Ct
Signal Smoothing On	true
Stage where Melt Analysis is performed	Stage3
Stage/ Cycle where Ct Analysis is performed	Stage2, Step2
User Name
Well	Well Position	Omit	Sample Name	Target Name	Task	Reporter	Quencher	Quantity	Quantity Mean	Quantity SD	RQ	RQ Min	RQ Max	CT	Ct Mean	Ct SD	Delta Ct	Delta Ct Mean	Delta Ct SD	Delta Ct SE	Delta Delta Ct	Automatic Ct Threshold	Ct Threshold	Automatic Baseline	Baseline Start	Baseline End	Amp Status	Comments	Cq Conf	OFFSCALE	Tm1	HIGHSD	Tm2	Tm3	Tm4
3	A3	FALSE	NC	actin	UNKNOWN	SYBR	None							16.8672	16.8032	0.0723756						TRUE	489823	TRUE	3	8	Inconclusive		0.992191	Y	85.9869	N
4	A4	FALSE	siPIK3R2	actin	UNKNOWN	SYBR	None							17.0043	17.0683	0.109575						TRUE	489823	TRUE	3	8	Inconclusive		0.987569	Y	85.9869	N
9	A9	FALSE	NC	actin	UNKNOWN	SYBR	None							16.7846	16.8032	0.0723756						TRUE	489823	TRUE	3	8	Inconclusive		0.990913	Y	86.1549	N
10	A10	FALSE	siPIK3R2	actin	UNKNOWN	SYBR	None							16.9482	17.0683	0.109575						TRUE	489823	TRUE	3	8	Inconclusive		0.990999	Y	86.1549	N
15	B3	FALSE	NC	actin	UNKNOWN	SYBR	None							16.852	16.8032	0.0723756						TRUE	489823	TRUE	3	8	Inconclusive		0.992268	Y	85.9869	N
16	B4	FALSE	siPIK3R2	actin	UNKNOWN	SYBR	None							17.1767	17.0683	0.109575						TRUE	489823	TRUE	3	8	Inconclusive		0.9893	Y	85.8331	N
21	B9	FALSE	NC	actin	UNKNOWN	SYBR	None							16.7089	16.8032	0.0723756						TRUE	489823	TRUE	3	8	Inconclusive		0.990062	Y	86.1549	N
22	B10	FALSE	siPIK3R2	actin	UNKNOWN	SYBR	None							17.1441	17.0683	0.109575						TRUE	489823	TRUE	3	8	Inconclusive		0.98623	Y	86.1549	N
27	C3	FALSE	NC	PIK3R2	UNKNOWN	SYBR	None				1.06324	0.984354	1.14845	25.6292	25.7783	0.0781051		8.97516	0.106483	0.0482316	-0.0884714	TRUE	498620	TRUE	3	13	Amp		0.990877	Y	85.2181	N
28	C4	FALSE	siPIK3R2	PIK3R2	UNKNOWN	SYBR	None				0.280362	0.241224	0.32585	27.7834	27.9666	0.187298		10.8983	0.216996	0.0940661	1.83464	TRUE	498620	TRUE	3	15	Amp		0.992058	Y	85.2181	N
33	C9	FALSE	NC	PIK3R2	UNKNOWN	SYBR	None				1.06324	0.984354	1.14845	25.7782	25.7783	0.0781051		8.97516	0.106483	0.0482316	-0.0884714	TRUE	498620	TRUE	3	13	Amp		0.991231	Y	85.2318	N
34	C10	FALSE	siPIK3R2	PIK3R2	UNKNOWN	SYBR	None				0.280362	0.241224	0.32585	27.9606	27.9666	0.187298		10.8983	0.216996	0.0940661	1.83464	TRUE	498620	TRUE	3	14	Amp		0.991944	Y	85.078	N
39	D3	FALSE	NC	PIK3R2	UNKNOWN	SYBR	None				1.06324	0.984354	1.14845	25.8041	25.7783	0.0781051		8.97516	0.106483	0.0482316	-0.0884714	TRUE	498620	TRUE	3	13	Amp		0.992567	Y	85.0643	N
40	D4	FALSE	siPIK3R2	PIK3R2	UNKNOWN	SYBR	None				0.280362	0.241224	0.32585	27.832	27.9666	0.187298		10.8983	0.216996	0.0940661	1.83464	TRUE	498620	TRUE	3	13	Amp		0.992923	Y	85.2181	N
45	D9	FALSE	NC	PIK3R2	UNKNOWN	SYBR	None				1.06324	0.984354	1.14845	25.8122	25.7783	0.0781051		8.97516	0.106483	0.0482316	-0.0884714	TRUE	498620	TRUE	3	13	Amp		0.992124	Y	85.078	N
46	D10	FALSE	siPIK3R2	PIK3R2	UNKNOWN	SYBR	None				0.280362	0.241224	0.32585	28.2967	27.9666	0.187298		10.8983	0.216996	0.0940661	1.83464	TRUE	498620	TRUE	3	14	Amp		0.988012	Y	85.078	N
51	E3	FALSE	NC	PIK3R2	UNKNOWN	SYBR	None				1.06324	0.984354	1.14845	25.788	25.7783	0.0781051		8.97516	0.106483	0.0482316	-0.0884714	TRUE	498620	TRUE	3	13	Amp		0.992562	Y	85.0643	N
52	E4	FALSE	siPIK3R2	PIK3R2	UNKNOWN	SYBR	None				0.280362	0.241224	0.32585	27.8778	27.9666	0.187298		10.8983	0.216996	0.0940661	1.83464	TRUE	498620	TRUE	3	15	Amp		0.99332	Y	85.0643	N
57	E9	FALSE	NC	PIK3R2	UNKNOWN	SYBR	None				1.06324	0.984354	1.14845	25.8582	25.7783	0.0781051		8.97516	0.106483	0.0482316	-0.0884714	TRUE	498620	TRUE	3	13	Amp		0.99214	Y	85.078	N
58	E10	FALSE	siPIK3R2	PIK3R2	UNKNOWN	SYBR	None				0.280362	0.241224	0.32585	28.0492	27.9666	0.187298		10.8983	0.216996	0.0940661	1.83464	TRUE	498620	TRUE	3	15	Amp		0.988099	Y	85.078	N
Analysis Type	Singleplex
Endogenous Control	actin
RQ Min/Max Confidence Level	95.0
Reference Sample	Control

## Sheet: Analysis
	actin	ACTA2		△CT	Control △CT average	△△CT	Relative expression
NC	16.8672	25.6292	16.8032	8.82609	8.93403	-0.107936	1.07769
NC	16.7846	25.7782	16.8032	8.97509	8.93403	0.0410646	0.971937
NC	16.852	25.8041	16.8032	9.0009	8.93403	0.066871	0.954706
NC	16.7089	25.8122	16.8032	9.00905	8.93403	0.0750268	0.949324
NC		25.788	16.8032	8.98485	8.93403	0.0508283	0.965382
NC		25.8582	16.8032	9.055	8.93403	0.120979	0.919564
siPIK3R2	17.0043	27.7834	17.0683	10.715	8.93403	1.781	0.290981
siPIK3R2	16.9482	27.9606	17.0683	10.8922	8.93403	1.95822	0.257345
siPIK3R2	17.1767	27.832	17.0683	10.7637	8.93403	1.82968	0.281327
siPIK3R2	17.1441	28.2967	17.0683	11.2284	8.93403	2.29435	0.20386
siPIK3R2		27.8778	17.0683	10.8094	8.93403	1.87542	0.272548
siPIK3R2		28.0492	17.0683	10.9808	8.93403	2.04682	0.242017
