# Supplementary material for: Macrophage–Derived Ferritin Exacerbates Silica‐Induced Pulmonary Fibrosis via PIK3R2‐Mediated Fibroblast Differentiation
Source: Adv Sci (Weinh). 2026 Jan 21;13(17):e19191. doi: 10.1002/advs.202519191 (PMC13042690; doi:10.1002/advs.202519191)
Supplement: Supplementary file 3 — Supporting File 3: advs73867‐sup‐0003‐SupportingFiguresData.zip. [file ADVS-13-e19191-s003.zip › Supporting information Figure S1-S9/S7/Figure S7A, B.xlsx]

## Sheet: Sheet1
	Control	1 week	4 week	8 week	12 week
	74375	440081	1488886	7934116	13472290
	258765	149576	247619	7191343	17106541
	260436	258277	416939	15376813	16601471
	166387	394190	618344	16591147	23312883
	117840	215923	360609	8428329	16065770
	117941	169269	431085	12030924	7853992
	Control	1 week	4 week	8 week	12 week
	360277	3571270	3336400	18770930	36073098
	364296	345366	561496	25124786	30904091
	544668	955352	1388107	29656595	31389352
	296050	436526	1955574	34254227	41974207
	244307	1921102	1051004	25293004	26298007
	243362	1647411	3087545	28575750	24615246
