# Supplementary material for: Macrophage–Derived Ferritin Exacerbates Silica‐Induced Pulmonary Fibrosis via PIK3R2‐Mediated Fibroblast Differentiation
Source: Adv Sci (Weinh). 2026 Jan 21;13(17):e19191. doi: 10.1002/advs.202519191 (PMC13042690; doi:10.1002/advs.202519191)
Supplement: Supplementary file 3 — Supporting File 3: advs73867‐sup‐0003‐SupportingFiguresData.zip. [file ADVS-13-e19191-s003.zip › Supporting information Figure S1-S9/S7/Figure S7G.xlsx]

## Sheet: Standard curve
	Standard curve concentration	OD	Absolute OD value
	0	0.062	0
	1.57	0.192	0.13
	3.13	0.338	0.276
	6.25	0.538	0.476
	12.5	0.938	0.876
	25	1.364	1.302
	50	2.06	1.998
	100	2.586	2.524

## Sheet: Analysis
	Number	OD	Absolute OD value	Calculated concentration	*Dilution factor
Saline	1#	0.497	0.435	5.5104	275.52
	2#	0.431	0.369	4.55817	227.908
	3#	0.393	0.331	4.0292	201.46
	4#	0.445	0.383	4.75657	237.828
	5#	0.492	0.43	5.43674	271.837
Silica	1#	0.849	0.787	11.4044	570.221
	2#	0.771	0.709	9.96735	498.368
	3#	0.888	0.826	12.1546	607.73
	4#	0.919	0.857	12.7668	638.337
	5#	0.821	0.759	10.879	543.952
	6#	0.898	0.836	12.3505	617.525
Silica+Lipo-PBS	1#	1.09	1.028	16.4183	820.916
	2#	1.039	0.977	15.2778	763.891
	3#	1.019	0.957	14.843	742.148
	4#	1.016	0.954	14.7783	738.915
	5#	1.024	0.962	14.951	747.551
	6#	1.068	1.006	15.9207	796.034
Silica+Lipo-CTL	1#	0.734	0.672	9.31372	465.686
	2#	0.725	0.663	9.15735	457.867
	3#	0.705	0.643	8.81345	440.672
	4#	0.754	0.692	9.66486	483.243
	5#	0.705	0.643	8.81345	440.672
	6#	0.758	0.696	9.7357	486.785
