# Supplementary material for: Macrophage–Derived Ferritin Exacerbates Silica‐Induced Pulmonary Fibrosis via PIK3R2‐Mediated Fibroblast Differentiation
Source: Adv Sci (Weinh). 2026 Jan 21;13(17):e19191. doi: 10.1002/advs.202519191 (PMC13042690; doi:10.1002/advs.202519191)
Supplement: Supplementary file 4 — Supporting File 4: advs73867‐sup‐0001‐FiguresData.zip. [file ADVS-13-e19191-s001.zip]

Archive with 249 entries (213 files):
- Supporting information Figure1-10/Figure 1/
- Supporting information Figure1-10/Figure 1/Figure 1B and 1C relative expression of FTH1 and FTL mRNA from scRNA-seq.xlsx
- Supporting information Figure1-10/Figure 1/Figure 1D/
- Supporting information Figure1-10/Figure 1/Figure 1D/H&E-Control.jpg
- Supporting information Figure1-10/Figure 1/Figure 1D/H&E-Silicosis-.jpg
- Supporting information Figure1-10/Figure 1/Figure 1D/IHC-Control.jpg
- Supporting information Figure1-10/Figure 1/Figure 1D/IHC-Silicosis.jpg
- Supporting information Figure1-10/Figure 1/Figure 1D/Masson-Control.jpg
- Supporting information Figure1-10/Figure 1/Figure 1D/Masson-Silicosis.jpg
- Supporting information Figure1-10/Figure 1/Figure 1E.xls
- Supporting information Figure1-10/Figure 10/
- Supporting information Figure1-10/Figure 10/Figure 10B-E.xlsx
- Supporting information Figure1-10/Figure 10/Figure 10F-P.pdf
- Supporting information Figure1-10/Figure 2/
- Supporting information Figure1-10/Figure 2/Figure 2A.xlsx
- Supporting information Figure1-10/Figure 2/Figure 2B, C.xls
- Supporting information Figure1-10/Figure 2/Figure 2I/
- Supporting information Figure1-10/Figure 2/Figure 2I/SCRS-1 week-Control-779-1_40.0x.jpg
- Supporting information Figure1-10/Figure 2/Figure 2I/SCRS-1 week-Control-792_40.0x.jpg
- Supporting information Figure1-10/Figure 2/Figure 2I/SCRS-1 week-Model-762_40.0x.jpg
- Supporting information Figure1-10/Figure 2/Figure 2I/SCRS-Ferritin-12w-Control-788_40.0x.jpg
- Supporting information Figure1-10/Figure 2/Figure 2I/SCRS-Ferritin-12w-Model-765_40.0x.jpg
- Supporting information Figure1-10/Figure 2/Figure 2I/SCRS-Ferritin-4w-Control-774_40.0x.jpg
- Supporting information Figure1-10/Figure 2/Figure 2I/SCRS-Ferritin-4w-Model-744_40.0x.jpg
- Supporting information Figure1-10/Figure 2/Figure 2I/SCRS-Ferritin-8w-Control-785_40.0x.jpg
- Supporting information Figure1-10/Figure 2/Figure 2I/SCRS-Ferritin-8w-Model-750_40.0x.jpg
- Supporting information Figure1-10/Figure 2/Figure 2J/
- Supporting information Figure1-10/Figure 2/Figure 2J/1 week Control/
- Supporting information Figure1-10/Figure 2/Figure 2J/1 week Control/SCRS-1 week-Control-779-1_40.0x.jpg
- Supporting information Figure1-10/Figure 2/Figure 2J/1 week Control/SCRS-1 week-Control-779-2_40.0x.jpg
- Supporting information Figure1-10/Figure 2/Figure 2J/1 week Control/SCRS-1 week-Control-786_40.0x-3.jpg
- Supporting information Figure1-10/Figure 2/Figure 2J/1 week Control/SCRS-1 week-Control-786_40.0x-4.jpg
- Supporting information Figure1-10/Figure 2/Figure 2J/1 week Control/SCRS-1 week-Control-792_40.0x.jpg
- Supporting information Figure1-10/Figure 2/Figure 2J/1 week Control/SCRS-1 week-Control-792_40.0x-5.jpg
- Supporting information Figure1-10/Figure 2/Figure 2J/1 week Control/SCRS-1 week-Control-792_40.0x-6.jpg
- Supporting information Figure1-10/Figure 2/Figure 2J/1 week Control/SCRS-1 week-Control-792_40.0x-7.jpg
- Supporting information Figure1-10/Figure 2/Figure 2J/1 week Silica/
- Supporting information Figure1-10/Figure 2/Figure 2J/1 week Silica/SCRS-1 week-Model-736_40.0x-1.jpg
- Supporting information Figure1-10/Figure 2/Figure 2J/1 week Silica/SCRS-1 week-Model-736_40.0x-2.jpg
- Supporting information Figure1-10/Figure 2/Figure 2J/1 week Silica/SCRS-1 week-Model-736_40.0x-3.jpg
- Supporting information Figure1-10/Figure 2/Figure 2J/1 week Silica/SCRS-1 week-Model-762_40.0x.jpg
- Supporting information Figure1-10/Figure 2/Figure 2J/1 week Silica/SCRS-1 week-Model-762_40.0x-4.jpg
- Supporting information Figure1-10/Figure 2/Figure 2J/1 week Silica/SCRS-1 week-Model-762_40.0x-5.jpg
- Supporting information Figure1-10/Figure 2/Figure 2J/1 week Silica/SCRS-Ferritin-1w-Model-769_40.0x-6.jpg
- Supporting information Figure1-10/Figure 2/Figure 2J/1 week Silica/SCRS-Ferritin-1w-Model-769_40.0x-7.jpg
- Supporting information Figure1-10/Figure 2/Figure 2J/1 week Silica/SCRS-Ferritin-1w-Model-769_40.0x-8.jpg
- Supporting information Figure1-10/Figure 2/Figure 2J/12 week Control/
- Supporting information Figure1-10/Figure 2/Figure 2J/12 week Control/SCRS-Ferritin-12w-Control-781_40.0x-1.jpg
- Supporting information Figure1-10/Figure 2/Figure 2J/12 week Control/SCRS-Ferritin-12w-Control-781_40.0x-2.jpg
- Supporting information Figure1-10/Figure 2/Figure 2J/12 week Control/SCRS-Ferritin-12w-Control-781_40.0x-3.jpg
- Supporting information Figure1-10/Figure 2/Figure 2J/12 week Control/SCRS-Ferritin-12w-Control-781_40.0x-4.jpg
- Supporting information Figure1-10/Figure 2/Figure 2J/12 week Control/SCRS-Ferritin-12w-Control-788_40.0x.jpg
- Supporting information Figure1-10/Figure 2/Figure 2J/12 week Control/SCRS-Ferritin-12w-Control-788_40.0x-6.jpg
- Supporting information Figure1-10/Figure 2/Figure 2J/12 week Control/SCRS-Ferritin-12w-Control-788_40.0x-7.jpg
- Supporting information Figure1-10/Figure 2/Figure 2J/12 week Silica/
- Supporting information Figure1-10/Figure 2/Figure 2J/12 week Silica/SCRS-Ferritin-12w-Model-765_40.0x.jpg
- Supporting information Figure1-10/Figure 2/Figure 2J/12 week Silica/SCRS-Ferritin-12w-Model-765_40.0x-1.jpg
- Supporting information Figure1-10/Figure 2/Figure 2J/12 week Silica/SCRS-Ferritin-12w-Model-765_40.0x-2.jpg
- Supporting information Figure1-10/Figure 2/Figure 2J/12 week Silica/SCRS-Ferritin-12w-Model-765_40.0x-3.jpg
- Supporting information Figure1-10/Figure 2/Figure 2J/12 week Silica/SCRS-Ferritin-12w-Model-767_40.0x-4.jpg
- Supporting information Figure1-10/Figure 2/Figure 2J/12 week Silica/SCRS-Ferritin-12w-Model-767_40.0x-5.jpg
- Supporting information Figure1-10/Figure 2/Figure 2J/12 week Silica/SCRS-Ferritin-12w-Model-767_40.0x-6.jpg
- Supporting information Figure1-10/Figure 2/Figure 2J/12 week Silica/SCRS-Ferritin-12w-Model-768_40.0x-7.jpg
- Supporting information Figure1-10/Figure 2/Figure 2J/12 week Silica/SCRS-Ferritin-12w-Model-768_40.0x-8.jpg
- Supporting information Figure1-10/Figure 2/Figure 2J/4 week Control/
- Supporting information Figure1-10/Figure 2/Figure 2J/4 week Control/SCRS-Ferritin-4w-Control-774_40.0x.jpg
- Supporting information Figure1-10/Figure 2/Figure 2J/4 week Control/SCRS-Ferritin-4w-Control-774_40.0x-1.jpg
- Supporting information Figure1-10/Figure 2/Figure 2J/4 week Control/SCRS-Ferritin-4w-Control-774_40.0x-2.jpg
- Supporting information Figure1-10/Figure 2/Figure 2J/4 week Control/SCRS-Ferritin-4w-Control-774_40.0x-3.jpg
- Supporting information Figure1-10/Figure 2/Figure 2J/4 week Control/SCRS-Ferritin-4w-Control-777_40.0x-4.jpg
- Supporting information Figure1-10/Figure 2/Figure 2J/4 week Control/SCRS-Ferritin-4w-Control-777_40.0x-5.jpg
- Supporting information Figure1-10/Figure 2/Figure 2J/4 week Control/SCRS-Ferritin-4w-Control-778_40.0x-6.jpg
- Supporting information Figure1-10/Figure 2/Figure 2J/4 week Control/SCRS-Ferritin-4w-Control-778_40.0x-7.jpg
- Supporting information Figure1-10/Figure 2/Figure 2J/4 week Control/SCRS-Ferritin-4w-Control-778_40.0x-8.jpg
- Supporting information Figure1-10/Figure 2/Figure 2J/4 week Silica/
- Supporting information Figure1-10/Figure 2/Figure 2J/4 week Silica/SCRS-Ferritin-4w-Model-744_40.0x.jpg
- Supporting information Figure1-10/Figure 2/Figure 2J/4 week Silica/SCRS-Ferritin-4w-Model-744_40.0x-1.jpg
- Supporting information Figure1-10/Figure 2/Figure 2J/4 week Silica/SCRS-Ferritin-4w-Model-744_40.0x-2.jpg
- Supporting information Figure1-10/Figure 2/Figure 2J/4 week Silica/SCRS-Ferritin-4w-Model-744_40.0x-4.jpg
- Supporting information Figure1-10/Figure 2/Figure 2J/4 week Silica/SCRS-Ferritin-4w-Model-756_40.0x-3.jpg
- Supporting information Figure1-10/Figure 2/Figure 2J/4 week Silica/SCRS-Ferritin-4w-Model-756_40.0x-5.jpg
- Supporting information Figure1-10/Figure 2/Figure 2J/4 week Silica/SCRS-Ferritin-4w-Model-756_40.0x-7.jpg
- Supporting information Figure1-10/Figure 2/Figure 2J/4 week Silica/SCRS-Ferritin-4w-Model-760_40.0x-6.jpg
- Supporting information Figure1-10/Figure 2/Figure 2J/4 week Silica/SCRS-Ferritin-4w-Model-760_40.0x-8.jpg
- Supporting information Figure1-10/Figure 2/Figure 2J/4 week Silica/SCRS-Ferritin-4w-Model-760_40.0x-9.jpg
- Supporting information Figure1-10/Figure 2/Figure 2J/8 week Control/
- Supporting information Figure1-10/Figure 2/Figure 2J/8 week Control/SCRS-Ferritin-8w-Control-785_40.0x.jpg
- Supporting information Figure1-10/Figure 2/Figure 2J/8 week Control/SCRS-Ferritin-8w-Control-785_40.0x-1.jpg
- Supporting information Figure1-10/Figure 2/Figure 2J/8 week Control/SCRS-Ferritin-8w-Control-785_40.0x-2.jpg
- Supporting information Figure1-10/Figure 2/Figure 2J/8 week Control/SCRS-Ferritin-8w-Control-785_40.0x-3.jpg
- Supporting information Figure1-10/Figure 2/Figure 2J/8 week Control/SCRS-Ferritin-8w-Control-790_40.0x-5.jpg
- Supporting information Figure1-10/Figure 2/Figure 2J/8 week Control/SCRS-Ferritin-8w-Control-794_40.0x-4.jpg
- Supporting information Figure1-10/Figure 2/Figure 2J/8 week Control/SCRS-Ferritin-8w-Control-794_40.0x-6.jpg
- Supporting information Figure1-10/Figure 2/Figure 2J/8 week Silica/
- Supporting information Figure1-10/Figure 2/Figure 2J/8 week Silica/SCRS-Ferritin-8w-Model-750_40.0x.jpg
- Supporting information Figure1-10/Figure 2/Figure 2J/8 week Silica/SCRS-Ferritin-8w-Model-750_40.0x-1.jpg
- Supporting information Figure1-10/Figure 2/Figure 2J/8 week Silica/SCRS-Ferritin-8w-Model-750_40.0x-2.jpg
- Supporting information Figure1-10/Figure 2/Figure 2J/8 week Silica/SCRS-Ferritin-8w-Model-750_40.0x-3.jpg
- Supporting information Figure1-10/Figure 2/Figure 2J/8 week Silica/SCRS-Ferritin-8w-Model-763_40.0x-4.jpg
- Supporting information Figure1-10/Figure 2/Figure 2J/8 week Silica/SCRS-Ferritin-8w-Model-763_40.0x-5.jpg
- Supporting information Figure1-10/Figure 2/Figure 2J/8 week Silica/SCRS-Ferritin-8w-Model-763_40.0x-6.jpg
- Supporting information Figure1-10/Figure 2/Figure 2J/8 week Silica/SCRS-Ferritin-8w-Model-766_40.0x-7.jpg
- Supporting information Figure1-10/Figure 2/Figure 2J/8 week Silica/SCRS-Ferritin-8w-Model-766_40.0x-8.jpg
- Supporting information Figure1-10/Figure 2/Figure 2J/8 week Silica/SCRS-Ferritin-8w-Model-766_40.0x-9.jpg
- Supporting information Figure1-10/Figure 2/Figure 2J/Figure 2J.xlsx
- Supporting information Figure1-10/Figure 2/Figure D-H.pdf
- Supporting information Figure1-10/Figure 3/
- Supporting information Figure1-10/Figure 3/Figure 3B/
- Supporting information Figure1-10/Figure 3/Figure 3B/controli -105_2.0x.jpg
- Supporting information Figure1-10/Figure 3/Figure 3B/controli -105_20.0x.jpg
- Supporting information Figure1-10/Figure 3/Figure 3B/ferritin -122_2.0x.jpg
- Supporting information Figure1-10/Figure 3/Figure 3B/ferritin -122_20.0x.jpg
- Supporting information Figure1-10/Figure 3/Figure 3B/Silica+ferriti -120_2.0x.jpg
- Supporting information Figure1-10/Figure 3/Figure 3B/Silica+ferriti -120_20.0x.jpg
- Supporting information Figure1-10/Figure 3/Figure 3B/Silica-114_2.0x.jpg
- Supporting information Figure1-10/Figure 3/Figure 3B/Silica-114_20.0x.jpg
- Supporting information Figure1-10/Figure 3/Figure 3C/
- Supporting information Figure1-10/Figure 3/Figure 3C/Control-105_2.0x.jpg
- Supporting information Figure1-10/Figure 3/Figure 3C/Control-105_20.0x.jpg
- Supporting information Figure1-10/Figure 3/Figure 3C/Ferritin-122_2.0x.jpg
- Supporting information Figure1-10/Figure 3/Figure 3C/Ferritin-122_20.0x.jpg
- Supporting information Figure1-10/Figure 3/Figure 3C/Silica+Ferritin-120_2.0x.jpg
- Supporting information Figure1-10/Figure 3/Figure 3C/Silica+Ferritin-120_20.0x.jpg
- Supporting information Figure1-10/Figure 3/Figure 3C/silica-112_2.0x.jpg
- Supporting information Figure1-10/Figure 3/Figure 3C/silica-112_20.0x.jpg
- Supporting information Figure1-10/Figure 3/Figure 3D/
- Supporting information Figure1-10/Figure 3/Figure 3D/control/
- Supporting information Figure1-10/Figure 3/Figure 3D/control/Control-101_40.0x.jpg
- Supporting information Figure1-10/Figure 3/Figure 3D/control/Control-101_40.0x-2.jpg
- Supporting information Figure1-10/Figure 3/Figure 3D/control/Control-101_40.0x-3.jpg
- Supporting information Figure1-10/Figure 3/Figure 3D/control/Control-104_40.0x.jpg
- Supporting information Figure1-10/Figure 3/Figure 3D/control/Control-104_40.0x-2.jpg
- Supporting information Figure1-10/Figure 3/Figure 3D/control/Control-104_40.0x-3.jpg
- Supporting information Figure1-10/Figure 3/Figure 3D/control/Control-105_40.0x.jpg
- Supporting information Figure1-10/Figure 3/Figure 3D/control/Control-105_40.0x-2.jpg
- Supporting information Figure1-10/Figure 3/Figure 3D/control/Control-105_40.0x-3.jpg
- Supporting information Figure1-10/Figure 3/Figure 3D/ferritin/
- Supporting information Figure1-10/Figure 3/Figure 3D/ferritin/Ferritin-109_40.0x.jpg
- Supporting information Figure1-10/Figure 3/Figure 3D/ferritin/Ferritin-109_40.0x-2.jpg
- Supporting information Figure1-10/Figure 3/Figure 3D/ferritin/Ferritin-109_40.0x-3.jpg
- Supporting information Figure1-10/Figure 3/Figure 3D/ferritin/Ferritin-122_40.0x.jpg
- Supporting information Figure1-10/Figure 3/Figure 3D/ferritin/Ferritin-122_40.0x-2.jpg
- Supporting information Figure1-10/Figure 3/Figure 3D/ferritin/Ferritin-122_40.0x-3.jpg
- Supporting information Figure1-10/Figure 3/Figure 3D/ferritin/Ferritin-125_40.0x.jpg
- Supporting information Figure1-10/Figure 3/Figure 3D/ferritin/Ferritin-125_40.0x-2.jpg
- Supporting information Figure1-10/Figure 3/Figure 3D/ferritin/Ferritin-125_40.0x-3.jpg
- Supporting information Figure1-10/Figure 3/Figure 3D/Figure 3D.xlsx
- Supporting information Figure1-10/Figure 3/Figure 3D/Silica/
- Supporting information Figure1-10/Figure 3/Figure 3D/Silica/silica-112_40.0x.jpg
- Supporting information Figure1-10/Figure 3/Figure 3D/Silica/silica-112_40.0x-2.jpg
- Supporting information Figure1-10/Figure 3/Figure 3D/Silica/silica-112_40.0x-3.jpg
- Supporting information Figure1-10/Figure 3/Figure 3D/Silica/silica-113_40.0x.jpg
- Supporting information Figure1-10/Figure 3/Figure 3D/Silica/silica-113_40.0x-2.jpg
- Supporting information Figure1-10/Figure 3/Figure 3D/Silica/silica-113_40.0x-3.jpg
- Supporting information Figure1-10/Figure 3/Figure 3D/Silica/silica-114_40.0x.jpg
- Supporting information Figure1-10/Figure 3/Figure 3D/Silica/silica-114_40.0x-2.jpg
- Supporting information Figure1-10/Figure 3/Figure 3D/Silica/silica-114_40.0x-3.jpg
- Supporting information Figure1-10/Figure 3/Figure 3D/Silica+Ferritin/
- Supporting information Figure1-10/Figure 3/Figure 3D/Silica+Ferritin/Silica+Ferritin-117_40.0x.jpg
- Supporting information Figure1-10/Figure 3/Figure 3D/Silica+Ferritin/Silica+Ferritin-117_40.0x-2.jpg
- Supporting information Figure1-10/Figure 3/Figure 3D/Silica+Ferritin/Silica+Ferritin-117_40.0x-3.jpg
- Supporting information Figure1-10/Figure 3/Figure 3D/Silica+Ferritin/Silica+Ferritin-118_40.0x.jpg
- Supporting information Figure1-10/Figure 3/Figure 3D/Silica+Ferritin/Silica+Ferritin-118_40.0x-2.jpg
- Supporting information Figure1-10/Figure 3/Figure 3D/Silica+Ferritin/Silica+Ferritin-118_40.0x-3.jpg
- Supporting information Figure1-10/Figure 3/Figure 3D/Silica+Ferritin/Silica+Ferritin-120_40.0x.jpg
- Supporting information Figure1-10/Figure 3/Figure 3D/Silica+Ferritin/Silica+Ferritin-120_40.0x-2.jpg
- Supporting information Figure1-10/Figure 3/Figure 3D/Silica+Ferritin/Silica+Ferritin-120_40.0x-3.jpg
- Supporting information Figure1-10/Figure 3/Figure 3E.xlsx
- Supporting information Figure1-10/Figure 3/Figure 3F-I.pdf
- Supporting information Figure1-10/Figure 3/Figure 3J/
- Supporting information Figure1-10/Figure 3/Figure 3J/Figure 3J.png
- Supporting information Figure1-10/Figure 3/Figure 3J/Figure 3J.xlsx
- Supporting information Figure1-10/Figure 3/Figure 3K/
- Supporting information Figure1-10/Figure 3/Figure 3K/Figure 3K.png
- Supporting information Figure1-10/Figure 3/Figure 3K/Figure 3K.xlsx
- Supporting information Figure1-10/Figure 4/
- Supporting information Figure1-10/Figure 4/Figure 4A/
- Supporting information Figure1-10/Figure 4/Figure 4A/Go Analysis.xlsx
- Supporting information Figure1-10/Figure 4/Figure 4A/Venn Analysis/
- Supporting information Figure1-10/Figure 4/Figure 4A/Venn Analysis/Venn analysis.png
- Supporting information Figure1-10/Figure 4/Figure 4A/Venn Analysis/Venn analysis.xlsx
- Supporting information Figure1-10/Figure 4/Figure 4B.pdf
- Supporting information Figure1-10/Figure 4/Figure 4C-4F.xlsx
- Supporting information Figure1-10/Figure 4/Figure 4G-K.pdf
- Supporting information Figure1-10/Figure 4/Figure 4L-O.pdf
- Supporting information Figure1-10/Figure 5/
- Supporting information Figure1-10/Figure 5/Figure 5A-E.pdf
- Supporting information Figure1-10/Figure 5/Figure 5F.png
- Supporting information Figure1-10/Figure 5/Figure 5G/
- Supporting information Figure1-10/Figure 5/Figure 5G/TOP10 DEGs in HPF after ferritin stimulation.png
- Supporting information Figure1-10/Figure 5/Figure 5G/TOP20 DEGs in HPF after ferritin stimulation.xlsx
- Supporting information Figure1-10/Figure 5/Figure 5H.xlsx
- Supporting information Figure1-10/Figure 5/Figure 5I, J.pdf
- Supporting information Figure1-10/Figure 5/Figure 5K.png
- Supporting information Figure1-10/Figure 6/
- Supporting information Figure1-10/Figure 6/Figure 6A-D.xlsx
- Supporting information Figure1-10/Figure 6/Figure S6E-O.pdf
- Supporting information Figure1-10/Figure 7/
- Supporting information Figure1-10/Figure 7/Figure 7B.png
- Supporting information Figure1-10/Figure 7/Figure 7C.png
- Supporting information Figure1-10/Figure 7/Figure 7D/
- Supporting information Figure1-10/Figure 7/Figure 7D/12W Model 751_ IF_0240117144731065_4.0x.jpg
- Supporting information Figure1-10/Figure 7/Figure 7D/12W Model 751_ IF_0240117144731065_40.0x-F480-.jpg
- Supporting information Figure1-10/Figure 7/Figure 7D/12W Model 751_ IF_20240117144731065_40.0x-Ferritin-.jpg
- Supporting information Figure1-10/Figure 7/Figure 7D/12W Model 751_ IF_20240117144731065_40.0x-Merge-.jpg
- Supporting information Figure1-10/Figure 7/Figure 7D/1week Model 762_ IF_20240117145516852_4.0x.jpg
- Supporting information Figure1-10/Figure 7/Figure 7D/1week Model 762_ IF_20240117145516852_40.0x-F480-.jpg
- Supporting information Figure1-10/Figure 7/Figure 7D/1week Model 762_ IF_20240117145516852_40.0x-Ferritin-.jpg
- Supporting information Figure1-10/Figure 7/Figure 7D/1week Model 762_ IF_20240117145516852_40.0x-Merge-.jpg
- Supporting information Figure1-10/Figure 7/Figure 7D/4W Model 756_ IF_20240117145200180_4.0x.jpg
- Supporting information Figure1-10/Figure 7/Figure 7D/4W Model 756_ IF_20240117145200180_40.0x-F480-.jpg
- Supporting information Figure1-10/Figure 7/Figure 7D/4W Model 756_ IF_20240117145200180_40.0x-Ferritin-.jpg
- Supporting information Figure1-10/Figure 7/Figure 7D/4W Model 756_ IF_20240117145200180_40.0x-Merge-.jpg
- Supporting information Figure1-10/Figure 7/Figure 7D/8W Model 766_ IF_20240117145825200_4.0x.jpg
- Supporting information Figure1-10/Figure 7/Figure 7D/8W Model 766_ IF_20240117145825200_40.0x-F480-.jpg
- Supporting information Figure1-10/Figure 7/Figure 7D/8W Model 766_ IF_20240117145825200_40.0x-Ferritin-.jpg
- Supporting information Figure1-10/Figure 7/Figure 7D/8W Model 766_ IF_20240117145825200_40.0x-Merge-.jpg
- Supporting information Figure1-10/Figure 7/Figure 7D/Control 774_ IF_20240117150104370_4.0x.jpg
- Supporting information Figure1-10/Figure 7/Figure 7D/Control 774_ IF_20240117150104370_40.0x-F480-.jpg
- Supporting information Figure1-10/Figure 7/Figure 7D/Control 774_ IF_20240117150104370_40.0x-Ferritin-.jpg
- Supporting information Figure1-10/Figure 7/Figure 7D/Control 774_ IF_20240117150104370_40.0x-Merge-.jpg
- Supporting information Figure1-10/Figure 7/Figure 7E.tif
- Supporting information Figure1-10/Figure 7/Figure 7F.tif
- Supporting information Figure1-10/Figure 7/Figure 7G-I.pdf
- Supporting information Figure1-10/Figure 8/
- Supporting information Figure1-10/Figure 8/Figure 8B.xlsx
- Supporting information Figure1-10/Figure 8/Figure 8C/
- Supporting information Figure1-10/Figure 8/Figure 8C/aav-c+Silica-B25_2.0x.jpg
- Supporting information Figure1-10/Figure 8/Figure 8C/aav-c+Silica-B25_40.0x.jpg
- Supporting information Figure1-10/Figure 8/Figure 8C/aav-c-b6_2.0x.jpg
- Supporting information Figure1-10/Figure 8/Figure 8C/AAV-C-B6-40.0x.jpg
- Supporting information Figure1-10/Figure 8/Figure 8C/aav-f+Silica-b20_2.0x.jpg
- Supporting information Figure1-10/Figure 8/Figure 8C/aav-f+Silica-b20_40.0x.jpg
- Supporting information Figure1-10/Figure 8/Figure 8C/AAV-F-B14_2.0x.jpg
- Supporting information Figure1-10/Figure 8/Figure 8C/AAV-F-B14_40.0x.jpg
- Supporting information Figure1-10/Figure 8/Figure 8D.xlsx
- Supporting information Figure1-10/Figure 8/Figure 8E/
- Supporting information Figure1-10/Figure 8/Figure 8E/AAV-C+Silica-B54_2.0x.jpg
- Supporting information Figure1-10/Figure 8/Figure 8E/AAV-C+Silica-B54_40.0x.jpg
- Supporting information Figure1-10/Figure 8/Figure 8E/AAV-C-B9_2.0x.jpg
- Supporting information Figure1-10/Figure 8/Figure 8E/AAV-C-B9_40.0x.jpg
- Supporting information Figure1-10/Figure 8/Figure 8E/AAV-F+Silica-B19_2.0x.jpg
- Supporting information Figure1-10/Figure 8/Figure 8E/AAV-F+Silic-B19_40.0x.jpg
- Supporting information Figure1-10/Figure 8/Figure 8E/AAV-F-B14_2.0x.jpg
- Supporting information Figure1-10/Figure 8/Figure 8E/AAV-F-B14_40.0x.jpg
- Supporting information Figure1-10/Figure 8/Figure 8F.xlsx
- Supporting information Figure1-10/Figure 8/Figure 8G-J.pdf
- Supporting information Figure1-10/Figure 9/
- Supporting information Figure1-10/Figure 9/Figure 9.pdf
