# Supplementary material for: Macrophage–Derived Ferritin Exacerbates Silica‐Induced Pulmonary Fibrosis via PIK3R2‐Mediated Fibroblast Differentiation
Source: Adv Sci (Weinh). 2026 Jan 21;13(17):e19191. doi: 10.1002/advs.202519191 (PMC13042690; doi:10.1002/advs.202519191)
Supplement: Supplementary file 4 — Supporting File 4: advs73867‐sup‐0001‐FiguresData.zip. [file ADVS-13-e19191-s001.zip › Supporting information Figure1-10/Figure 1/Figure 1B and 1C relative expression of FTH1 and FTL mRNA from scRNA-seq.xlsx]

## Sheet: Sheet1
Simple name	FTH1	Control mean	relative expression fold changes	FTL	Control mean	relative expression fold changes
HXLC_C001	31.5914	34.5131	0.915345	45.3692	49.3269	0.919765
HXLC_C002	30.7015	34.5131	0.88956	34.8699	49.3269	0.706915
HXLC_C003	38.4379	34.5131	1.11372	48.8646	49.3269	0.990627
HXLC_C004	42.1045	34.5131	1.21996	67.9901	49.3269	1.37836
HXLC_C005	29.7303	34.5131	0.861421	49.5408	49.3269	1.00434
HXLC_P001	114.811	34.5131	3.3266	206.516	49.3269	4.18667
HXLC_P002	93.039	34.5131	2.69576	256.224	49.3269	5.19441
HXLC_P003	149.716	34.5131	4.33794	294.516	49.3269	5.9707
HXLC_P004	217.624	34.5131	6.30555	581.564	49.3269	11.79
HXLC_P005	72.6362	34.5131	2.1046	197.447	49.3269	4.00282
