# Supplementary material for: Macrophage–Derived Ferritin Exacerbates Silica‐Induced Pulmonary Fibrosis via PIK3R2‐Mediated Fibroblast Differentiation
Source: Adv Sci (Weinh). 2026 Jan 21;13(17):e19191. doi: 10.1002/advs.202519191 (PMC13042690; doi:10.1002/advs.202519191)
Supplement: Supplementary file 4 — Supporting File 4: advs73867‐sup‐0001‐FiguresData.zip. [file ADVS-13-e19191-s001.zip › Supporting information Figure1-10/Figure 1/Figure 1E.xls]

## Sheet: Standard curve
2000	1.846
1000	1.2563
500	0.7646
250	0.4762
125	0.2684
62.5	0.1727
0	0.0728

## Sheet: FitNLFindXfromY1
OD	Concentration							Dilution factor: 50 (pg/ml)					Convert to ng/mL
0.5867	344.028			Control	Stage I	Stage II	Stage III		Control	Stage I	Stage II	Stage III		Control	Stage I	Stage II	Stage III
0.7116	444.561			344.028	674.588	841.991	1313.99		17201.4	33729.4	42099.5	65699.6		17.2014	33.7294	42.0995	65.6996
0.7092	442.55			444.561	431.546	703.241	1386.01		22228.1	21577.3	35162	69300.6		22.2281	21.5773	35.162	69.3006
0.5343	304.21			442.55	797.582	1372.57	1027.61		22127.5	39879.1	68628.4	51380.4		22.1275	39.8791	68.6284	51.3804
0.6697	409.91			304.21	396.769	1625.65	1207.81		15210.5	19838.5	81282.5	60390.3		15.2105	19.8385	81.2825	60.3903
0.9626	674.588			409.91	713.306	329.666	1199.33		20495.5	35665.3	16483.3	59966.3		20.4955	35.6653	16.4833	59.9663
0.696	431.546
1.08	797.582
0.6535	396.769
1.0007	713.306
1.1199	841.991
0.9909	703.241
1.5152	1372.57
1.6628	1625.65
0.568	329.666
1.4778	1313.99
1.5236	1386.01
1.274	1027.61
1.4065	1207.81
1.4006	1199.33
