# Supplementary material for: Macrophage–Derived Ferritin Exacerbates Silica‐Induced Pulmonary Fibrosis via PIK3R2‐Mediated Fibroblast Differentiation
Source: Adv Sci (Weinh). 2026 Jan 21;13(17):e19191. doi: 10.1002/advs.202519191 (PMC13042690; doi:10.1002/advs.202519191)
Supplement: Supplementary file 4 — Supporting File 4: advs73867‐sup‐0001‐FiguresData.zip. [file ADVS-13-e19191-s001.zip › Supporting information Figure1-10/Figure 10/Figure 10B-E.xlsx]

## Sheet: Raw data-COL3A1
Block Type	96-Well 0.2-mL Block
Calibration Background is expired	Yes
Calibration Background performed on	10-25-2020
Calibration Pure Dye ABY is expired	Yes
Calibration Pure Dye ABY performed on	10-25-2020
Calibration Pure Dye FAM is expired	Yes
Calibration Pure Dye FAM performed on	10-25-2020
Calibration Pure Dye JUN is expired	Yes
Calibration Pure Dye JUN performed on	10-25-2020
Calibration Pure Dye NED is expired	Yes
Calibration Pure Dye NED performed on	10-25-2020
Calibration Pure Dye ROX is expired	Yes
Calibration Pure Dye ROX performed on	10-25-2020
Calibration Pure Dye SYBR is expired	Yes
Calibration Pure Dye SYBR performed on	10-25-2020
Calibration Pure Dye TAMRA is expired	Yes
Calibration Pure Dye TAMRA performed on	10-25-2020
Calibration Pure Dye VIC is expired	Yes
Calibration Pure Dye VIC performed on	10-25-2020
Calibration ROI is expired	Yes
Calibration ROI performed on	10-25-2020
Calibration Uniformity is expired	Yes
Calibration Uniformity performed on	10-25-2020
Chemistry	SYBR_GREEN
Date Created	2023-08-12 14:59:23 PM CST
Experiment Barcode
Experiment Comment
Experiment File Name	D:\WLQ-YYQ\HPF\2023-8-12-HPF-COL3A1.eds
Experiment Name	2023-8-12-HPF-COL3A1-FN
Experiment Run End Time	2023-08-12 22:49:26 PM CST
Experiment Type	Comparative Cт (ΔΔCт)
Instrument Name	272325018
Instrument Serial Number	272325018
Instrument Type	QuantStudio™ 3 System
Passive Reference
Post-read Stage/Step
Pre-read Stage/Step
Quantification Cycle Method	Ct
Signal Smoothing On	true
Stage where Melt Analysis is performed	Stage3
Stage/ Cycle where Ct Analysis is performed	Stage2, Step2
User Name
Well	Well Position	Omit	Sample Name	Target Name	Task	Reporter	Quencher	Quantity	Quantity Mean	Quantity SD	RQ	RQ Min	RQ Max	CT	Ct Mean	Ct SD	Delta Ct	Delta Ct Mean	Delta Ct SD	Delta Ct SE	Delta Delta Ct	Automatic Ct Threshold	Ct Threshold	Automatic Baseline	Baseline Start	Baseline End	Amp Status	Comments	Cq Conf	OUTLIERRG	MTP	OFFSCALE	Tm1	Tm2	Tm3	Tm4
1	A1	FALSE	NC	actin	UNKNOWN	SYBR	None							15.6044	15.7075	0.170299						TRUE	378297	TRUE	3	7	Inconclusive		0.989852	N	N	Y	85.9402
7	A7	FALSE	NC	actin	UNKNOWN	SYBR	None							15.904	15.7075	0.170299						TRUE	378297	TRUE	3	7	Inconclusive		0.992916	N	N	Y	86.1337
13	B1	FALSE	NC	actin	UNKNOWN	SYBR	None							15.614	15.7075	0.170299						TRUE	378297	TRUE	3	7	Inconclusive		0.989631	N	N	Y	86.0937
61	F1	FALSE	NC	COL3A1	UNKNOWN	SYBR	None				1	0.763625	1.30954	20.3607	20.2157	0.172938		4.50818	0.242712	0.14013	0	TRUE	403966	TRUE	3	10	Inconclusive		0.989613	N	N	Y	81.4892
73	G1	FALSE	NC	COL3A1	UNKNOWN	SYBR	None				1	0.763625	1.30954	20.0243	20.2157	0.172938		4.50818	0.242712	0.14013	0	TRUE	403966	TRUE	3	10	Inconclusive		0.988252	N	N	Y	81.4892
85	H1	FALSE	NC	COL3A1	UNKNOWN	SYBR	None				1	0.763625	1.30954	20.2621	20.2157	0.172938		4.50818	0.242712	0.14013	0	TRUE	403966	TRUE	3	10	Inconclusive		0.988447	N	N	Y	81.4892
3	A3	FALSE	Silica	actin	UNKNOWN	SYBR	None							16.0429	16.1035	0.0564122						TRUE	378297	TRUE	3	8	Inconclusive		0.98881	N	N	Y	86.1115
9	A9	FALSE	Silica	actin	UNKNOWN	SYBR	None							16.113	16.1035	0.0564122						TRUE	378297	TRUE	3	8	Inconclusive		0.988577	N	N	Y	86.1315
15	B3	FALSE	Silica	actin	UNKNOWN	SYBR	None							16.1545	16.1035	0.0564122						TRUE	378297	TRUE	3	8	Inconclusive		0.990168	N	N	Y	86.1115
63	F3	FALSE	Silica	COL3A1	UNKNOWN	SYBR	None				1.50593	1.3917	1.62954	20.0704	20.021	0.0431126		3.91752	0.0710002	0.040992	-0.590657	TRUE	403966	TRUE	3	9	Inconclusive		0.989055	N	N	Y	81.8112
75	G3	FALSE	Silica	COL3A1	UNKNOWN	SYBR	None				1.50593	1.3917	1.62954	20.0017	20.021	0.0431126		3.91752	0.0710002	0.040992	-0.590657	TRUE	403966	TRUE	3	9	Inconclusive		0.988123	N	N	Y	81.8112
87	H3	FALSE	Silica	COL3A1	UNKNOWN	SYBR	None				1.50593	1.3917	1.62954	19.991	20.021	0.0431126		3.91752	0.0710002	0.040992	-0.590657	TRUE	403966	TRUE	3	9	Inconclusive		0.993247	N	N	Y	81.6576
4	A4	FALSE	siFTH1+siFTL	actin	UNKNOWN	SYBR	None							15.2848	15.178	0.183909						TRUE	378297	TRUE	3	7	Inconclusive		0.991195	N	N	Y	86.1115
10	A10	FALSE	siFTH1+siFTL	actin	UNKNOWN	SYBR	None							14.9656	15.178	0.183909						TRUE	378297	TRUE	3	7	Inconclusive		0.993017	N	N	Y	86.2852
16	B4	FALSE	siFTH1+siFTL	actin	UNKNOWN	SYBR	None							15.2835	15.178	0.183909						TRUE	378297	TRUE	3	7	Inconclusive		0.990285	N	N	Y	86.2651
64	F4	FALSE	siFTH1+siFTL	COL3A1	UNKNOWN	SYBR	None				1.4799	1.20617	1.81575	19.1184	19.1206	0.00779112		3.94268	0.184074	0.106275	-0.565503	TRUE	403966	TRUE	3	9	Inconclusive		0.989185	N	N	Y	81.8112
76	G4	FALSE	siFTH1+siFTL	COL3A1	UNKNOWN	SYBR	None				1.4799	1.20617	1.81575	19.1142	19.1206	0.00779112		3.94268	0.184074	0.106275	-0.565503	TRUE	403966	TRUE	3	9	Inconclusive		0.989732	N	N	Y	81.8112
88	H4	FALSE	siFTH1+siFTL	COL3A1	UNKNOWN	SYBR	None				1.4799	1.20617	1.81575	19.1293	19.1206	0.00779112		3.94268	0.184074	0.106275	-0.565503	TRUE	403966	TRUE	3	9	Inconclusive		0.98893	N	N	Y	81.6576
Analysis Type	Singleplex
Endogenous Control	actin
RQ Min/Max Confidence Level	95.0
Reference Sample	Control

## Sheet: Raw data
Block Type	96-Well 0.2-mL Block
Calibration Background is expired	Yes
Calibration Background performed on	10-25-2020
Calibration Pure Dye ABY is expired	Yes
Calibration Pure Dye ABY performed on	10-25-2020
Calibration Pure Dye FAM is expired	Yes
Calibration Pure Dye FAM performed on	10-25-2020
Calibration Pure Dye JUN is expired	Yes
Calibration Pure Dye JUN performed on	10-25-2020
Calibration Pure Dye NED is expired	Yes
Calibration Pure Dye NED performed on	10-25-2020
Calibration Pure Dye ROX is expired	Yes
Calibration Pure Dye ROX performed on	10-25-2020
Calibration Pure Dye SYBR is expired	Yes
Calibration Pure Dye SYBR performed on	10-25-2020
Calibration Pure Dye TAMRA is expired	Yes
Calibration Pure Dye TAMRA performed on	10-25-2020
Calibration Pure Dye VIC is expired	Yes
Calibration Pure Dye VIC performed on	10-25-2020
Calibration ROI is expired	Yes
Calibration ROI performed on	10-25-2020
Calibration Uniformity is expired	Yes
Calibration Uniformity performed on	10-25-2020
Chemistry	SYBR_GREEN
Date Created	2023-08-31 18:52:02 PM CST
Experiment Barcode
Experiment Comment
Experiment File Name	D:\WLQ-YYQ\HPF\2023-8-31-HPF-si-fibrosis.eds
Experiment Name	2026-8-31-HPF-si-fibrosis
Experiment Run End Time	2023-09-01 01:37:33 AM CST
Experiment Type	Comparative Cт (ΔΔCт)
Instrument Name	272325018
Instrument Serial Number	272325018
Instrument Type	QuantStudio™ 3 System
Passive Reference
Post-read Stage/Step
Pre-read Stage/Step
Quantification Cycle Method	Ct
Signal Smoothing On	true
Stage where Melt Analysis is performed	Stage3
Stage/ Cycle where Ct Analysis is performed	Stage2, Step2
User Name
Well	Well Position	Omit	Sample Name	Target Name	Task	Reporter	Quencher	Quantity	Quantity Mean	Quantity SD	RQ	RQ Min	RQ Max	CT	Ct Mean	Ct SD	Delta Ct	Delta Ct Mean	Delta Ct SD	Delta Ct SE	Delta Delta Ct	Automatic Ct Threshold	Ct Threshold	Automatic Baseline	Baseline Start	Baseline End	Amp Status	Comments	Cq Conf	CQCONF	EXPFAIL	OFFSCALE	Tm1	HIGHSD	Tm2	Tm3	Tm4
6	A6	FALSE	NC	actin	UNKNOWN	SYBR	None							16.295	16.2285	0.0949556						TRUE	434531	TRUE	3	8	Inconclusive		0.989733	N	N	Y	86.1335	N
12	A12	FALSE	NC	actin	UNKNOWN	SYBR	None							16.1198	16.2285	0.0949556						TRUE	434531	TRUE	3	8	Inconclusive		0.990602	N	N	Y	86.1014	N
18	B6	FALSE	NC	actin	UNKNOWN	SYBR	None							16.2708	16.2285	0.0949556						TRUE	434531	TRUE	3	8	Inconclusive		0.989794	N	N	Y	86.2872	N
30	C6	FALSE	NC	a-SMA	UNKNOWN	SYBR	None				0.821176	0.681139	0.990004	21.876	22.0031	0.138925		5.77458	0.168276	0.097154	0.284237	TRUE	410048	TRUE	3	12	Inconclusive		0.992775	N	N	Y	82.598	N
36	C12	FALSE	NC	COL1A1	UNKNOWN	SYBR	None				0.624808	0.491831	0.793738	22.4461	22.6675	0.193319		6.43897	0.21538	0.12435	0.678515	TRUE	370092	TRUE	3	12	Amp		0.992402	N	N	Y	88.865	N
42	D6	FALSE	NC	a-SMA	UNKNOWN	SYBR	None				0.821176	0.681139	0.990004	22.1514	22.0031	0.138925		5.77458	0.168276	0.097154	0.284237	TRUE	410048	TRUE	3	11	Inconclusive		0.988994	N	N	Y	82.598	N
48	D12	FALSE	NC	COL1A1	UNKNOWN	SYBR	None				0.624808	0.491831	0.793738	22.8031	22.6675	0.193319		6.43897	0.21538	0.12435	0.678515	TRUE	370092	TRUE	3	13	Amp		0.992177	N	N	Y	88.7115	N
54	E6	FALSE	NC	a-SMA	UNKNOWN	SYBR	None				0.821176	0.681139	0.990004	21.9819	22.0031	0.138925		5.77458	0.168276	0.097154	0.284237	TRUE	410048	TRUE	3	11	Inconclusive		0.993277	N	N	Y	82.4442	N
60	E12	FALSE	NC	COL1A1	UNKNOWN	SYBR	None				0.624808	0.491831	0.793738	22.7533	22.6675	0.193319		6.43897	0.21538	0.12435	0.678515	TRUE	370092	TRUE	3	12	Amp		0.992309	N	N	Y	88.7115	N
66	F6	FALSE	NC	FN	UNKNOWN	SYBR	None				0.440033	0.395215	0.489934	20.7704	20.7499	0.0181756		4.52137	0.0966794	0.0558179	1.18431	TRUE	378112	TRUE	3	10	Inconclusive		0.992901	N	N	Y	83.9814	N
78	G6	FALSE	NC	FN	UNKNOWN	SYBR	None				0.440033	0.395215	0.489934	20.7357	20.7499	0.0181756		4.52137	0.0966794	0.0558179	1.18431	TRUE	378112	TRUE	3	10	Inconclusive		0.99276	N	N	Y	83.9814	N
90	H6	FALSE	NC	FN	UNKNOWN	SYBR	None				0.440033	0.395215	0.489934	20.7436	20.7499	0.0181756		4.52137	0.0966794	0.0558179	1.18431	TRUE	378112	TRUE	3	10	Inconclusive		0.993167	N	N	Y	83.8277	N
2	A2	FALSE	silica	actin	UNKNOWN	SYBR	None							16.7529	16.8897	0.18093						TRUE	434531	TRUE	3	8	Inconclusive		0.992813	N	N	Y	86.2199	N
8	A8	FALSE	silica	actin	UNKNOWN	SYBR	None							17.0948	16.8897	0.18093						TRUE	434531	TRUE	3	8	Inconclusive		0.988887	N	N	Y	86.0996	N
14	B2	FALSE	silica	actin	UNKNOWN	SYBR	None							16.8213	16.8897	0.18093						TRUE	434531	TRUE	3	8	Inconclusive		0.992613	N	N	Y	86.2199	N
26	C2	FALSE	silica	a-SMA	UNKNOWN	SYBR	None				1.21252	0.974442	1.50878	22.1499	22.102	0.0772619		5.21233	0.196736	0.113586	-0.278013	TRUE	410048	TRUE	3	11	Inconclusive		0.990086	N	N	Y	82.3867	N
32	C8	FALSE	silica	COL1A1	UNKNOWN	SYBR	None				1.33567	1.06123	1.68109	22.3381	22.2325	0.100584		5.34289	0.20701	0.119517	-0.417564	TRUE	370092	TRUE	3	11	Amp		0.990654	N	N	Y	88.7095	N
38	D2	FALSE	silica	a-SMA	UNKNOWN	SYBR	None				1.21252	0.974442	1.50878	22.1432	22.102	0.0772619		5.21233	0.196736	0.113586	-0.278013	TRUE	410048	TRUE	3	11	Inconclusive		0.990138	N	N	Y	82.3867	N
44	D8	FALSE	silica	COL1A1	UNKNOWN	SYBR	None				1.33567	1.06123	1.68109	22.2217	22.2325	0.100584		5.34289	0.20701	0.119517	-0.417564	TRUE	370092	TRUE	3	12	Amp		0.989494	N	N	Y	88.7095	N
50	E2	FALSE	silica	a-SMA	UNKNOWN	SYBR	None				1.21252	0.974442	1.50878	22.0129	22.102	0.0772619		5.21233	0.196736	0.113586	-0.278013	TRUE	410048	TRUE	3	11	Inconclusive		0.989787	N	N	Y	82.2334	N
56	E8	FALSE	silica	COL1A1	UNKNOWN	SYBR	None				1.33567	1.06123	1.68109	22.1378	22.2325	0.100584		5.34289	0.20701	0.119517	-0.417564	TRUE	370092	TRUE	3	11	Amp		0.989526	N	N	Y	88.7095	N
62	F2	FALSE	silica	FN	UNKNOWN	SYBR	None				1.16793	0.901691	1.51278	20.0527	20.0028	0.146564		3.11311	0.232845	0.134433	-0.223952	TRUE	378112	TRUE	3	10	Inconclusive		0.990609	N	N	Y	83.6133	N
74	G2	FALSE	silica	FN	UNKNOWN	SYBR	None				1.16793	0.901691	1.51278	19.8378	20.0028	0.146564		3.11311	0.232845	0.134433	-0.223952	TRUE	378112	TRUE	3	10	Inconclusive		0.994188	N	N	Y	83.6133	N
86	H2	FALSE	silica	FN	UNKNOWN	SYBR	None				1.16793	0.901691	1.51278	20.1178	20.0028	0.146564		3.11311	0.232845	0.134433	-0.223952	TRUE	378112	TRUE	3	10	Inconclusive		0.990433	N	N	Y	83.6133	N
3	A3	FALSE	siFTH+siFTL	actin	UNKNOWN	SYBR	None							16.1753	16.2061	0.0473385						TRUE	434531	TRUE	3	8	Inconclusive		0.989814	N	N	Y	86.226	N
9	A9	FALSE	siFTH+siFTL	actin	UNKNOWN	SYBR	None							16.2606	16.2061	0.0473385						TRUE	434531	TRUE	3	8	Inconclusive		0.989225	N	N	Y	86.2596	N
15	B3	FALSE	siFTH+siFTL	actin	UNKNOWN	SYBR	None							16.1824	16.2061	0.0473385						TRUE	434531	TRUE	3	8	Inconclusive		0.989768	N	N	Y	86.226	N
27	C3	FALSE	siFTH+siFTL	a-SMA	UNKNOWN	SYBR	None				0.700421	0.642109	0.764028	22.2793	22.2101	0.0622837		6.00405	0.0782316	0.045167	0.513706	TRUE	410048	TRUE	3	13	Amp		0.990674	N	N	Y	82.5453	N
33	C9	FALSE	siFTH+siFTL	COL1A1	UNKNOWN	SYBR	None				0.642324	0.570758	0.722863	22.6701	22.6052	0.0951944		6.39908	0.106315	0.061381	0.638627	TRUE	370092	TRUE	3	11	Amp		0.992498	N	N	Y	88.8701	N
39	D3	FALSE	siFTH+siFTL	a-SMA	UNKNOWN	SYBR	None				0.700421	0.642109	0.764028	22.1925	22.2101	0.0622837		6.00405	0.0782316	0.045167	0.513706	TRUE	410048	TRUE	3	12	Inconclusive		0.990191	N	N	Y	82.3919	N
45	D9	FALSE	siFTH+siFTL	COL1A1	UNKNOWN	SYBR	None				0.642324	0.570758	0.722863	22.6495	22.6052	0.0951944		6.39908	0.106315	0.061381	0.638627	TRUE	370092	TRUE	3	13	Amp		0.992234	N	N	Y	88.8701	N
51	E3	FALSE	siFTH+siFTL	a-SMA	UNKNOWN	SYBR	None				0.700421	0.642109	0.764028	22.1585	22.2101	0.0622837		6.00405	0.0782316	0.045167	0.513706	TRUE	410048	TRUE	3	12	Inconclusive		0.989837	N	N	Y	82.3919	N
57	E9	FALSE	siFTH+siFTL	COL1A1	UNKNOWN	SYBR	None				0.642324	0.570758	0.722863	22.4959	22.6052	0.0951944		6.39908	0.106315	0.061381	0.638627	TRUE	370092	TRUE	3	12	Amp		0.991441	N	N	Y	88.8701	N
63	F3	FALSE	siFTH+siFTL	FN	UNKNOWN	SYBR	None				0.587758	0.493635	0.699827	20.4824	20.3098	0.149764		4.10377	0.157068	0.0906832	0.766706	TRUE	378112	TRUE	3	10	Inconclusive		0.992552	N	N	Y	83.9255	N
75	G3	FALSE	siFTH+siFTL	FN	UNKNOWN	SYBR	None				0.587758	0.493635	0.699827	20.2335	20.3098	0.149764		4.10377	0.157068	0.0906832	0.766706	TRUE	378112	TRUE	3	10	Inconclusive		0.992102	N	N	Y	83.9255	N
87	H3	FALSE	siFTH+siFTL	FN	UNKNOWN	SYBR	None				0.587758	0.493635	0.699827	20.2137	20.3098	0.149764		4.10377	0.157068	0.0906832	0.766706	TRUE	378112	TRUE	3	10	Inconclusive		0.991818	N	N	Y	83.7722	N
Analysis Type	Singleplex
Endogenous Control	actin
RQ Min/Max Confidence Level	95.0
Reference Sample	Control

## Sheet: Analysis
		actin	ACTA2		△CT	Control △CT average	△△CT	Relative expression
	NC+PBS	16.295	21.876	16.2285	5.64745	5.77458	-0.127134	1.09212
	NC+PBS	16.1198	22.1514	16.2285	5.92287	5.77458	0.148289	0.90232
	NC+PBS	16.2708	21.9819	16.2285	5.75342	5.77458	-0.0211557	1.01477
	NC+Silica	16.7529	22.1499	16.8897	5.26025	5.77458	-0.514334	1.42833
	NC+Silica	17.0948	22.1432	16.8897	5.25354	5.77458	-0.521036	1.43499
	NC+Silica	16.8213	22.0129	16.8897	5.1232	5.77458	-0.651381	1.57067
	FerritinKD+Silica	16.1753	22.2793	16.2061	6.07324	5.77458	0.298657	0.813009
	FerritinKD+Silica	16.2606	22.1925	16.2061	5.98646	5.77458	0.211877	0.863413
	FerritinKD+Silica	16.1824	22.1585	16.2061	5.95245	5.77458	0.177874	0.884005
		actin	COL1A1		△CT	Control △CT average	△△CT	Relative expression
	NC+PBS	16.295	22.4461	16.2285	6.21761	6.43897	-0.221363	1.16583
	NC+PBS	16.1198	22.8031	16.2285	6.57457	6.43897	0.135599	0.910292
	NC+PBS	16.2708	22.7533	16.2285	6.52473	6.43897	0.0857639	0.942285
	NC+Silica	16.7529	22.3381	16.8897	5.44847	6.43897	-0.990498	1.98687
	NC+Silica	17.0948	22.2217	16.8897	5.33202	6.43897	-1.10696	2.15391
	NC+Silica	16.8213	22.1378	16.8897	5.24819	6.43897	-1.19078	2.28277
	FerritinKD+Silica	16.1753	22.6701	16.2061	6.464	6.43897	0.025034	0.982797
	FerritinKD+Silica	16.2606	22.6495	16.2061	6.44344	6.43897	0.00446701	0.996908
	FerritinKD+Silica	16.1824	22.4959	16.2061	6.2898	6.43897	-0.149166	1.10893
		actin	FN1		△CT	Control △CT average	△△CT	Relative expression
	NC+PBS	16.295	20.7704	16.2285	4.54185	4.52137	0.0204767	0.985907
	NC+PBS	16.1198	20.7357	16.2285	4.50715	4.52137	-0.0142237	1.00991
	NC+PBS	16.2708	20.7436	16.2285	4.51512	4.52137	-0.00625292	1.00434
	NC+Silica	16.7529	20.0527	16.8897	3.16303	4.52137	-1.35835	2.56391
	NC+Silica	17.0948	19.8378	16.8897	2.9481	4.52137	-1.57327	2.97578
	NC+Silica	16.8213	20.1178	16.8897	3.22819	4.52137	-1.29318	2.45068
	FerritinKD+Silica	16.1753	20.4824	16.2061	4.27632	4.52137	-0.245053	1.18514
	FerritinKD+Silica	16.2606	20.2335	16.2061	4.02738	4.52137	-0.493992	1.40834
	FerritinKD+Silica	16.1824	20.2137	16.2061	4.0076	4.52137	-0.513779	1.42779
		actin	COL3A1		△CT	Control △CT average	△△CT	Relative expression
	NC+PBS	15.6044	20.3607	15.7075	4.65318	4.50818	0.144995	0.904383
	NC+PBS	15.904	20.0243	15.7075	4.31677	4.50818	-0.191408	1.14188
	NC+PBS	15.614	20.2621	15.7075	4.55459	4.50818	0.0464134	0.968341
	NC+Silica	16.0429	20.0704	16.1035	3.96692	4.50818	-0.541263	1.45525
	NC+Silica	16.113	20.0017	16.1035	3.8982	4.50818	-0.609981	1.52624
	NC+Silica	16.1545	19.991	16.1035	3.88745	4.50818	-0.620727	1.53765
	FerritinKD+Silica	15.2848	19.1184	15.178	3.94042	4.50818	-0.567761	1.48222
	FerritinKD+Silica	14.9656	19.1142	15.178	3.93626	4.50818	-0.571916	1.4865
	FerritinKD+Silica	15.2835	19.1293	15.178	3.95135	4.50818	-0.556832	1.47104
