# Supplementary material for: Macrophage–Derived Ferritin Exacerbates Silica‐Induced Pulmonary Fibrosis via PIK3R2‐Mediated Fibroblast Differentiation
Source: Adv Sci (Weinh). 2026 Jan 21;13(17):e19191. doi: 10.1002/advs.202519191 (PMC13042690; doi:10.1002/advs.202519191)
Supplement: Supplementary file 4 — Supporting File 4: advs73867‐sup‐0001‐FiguresData.zip. [file ADVS-13-e19191-s001.zip › Supporting information Figure1-10/Figure 2/Figure 2A.xlsx]

## Sheet: Mouse serum ferritin level
	Standard concentration（ng/ml）	Standard OD	corrected OD
	0	0.0684	0
	6.25	0.5116	0.4432
	12.5	0.8645	0.7961
	25	1.4902	1.4218
	50	2.0187	1.9503
	100	2.5733	2.5049
		Simple OD	corrected OD	calculated concentration	Final concentration
1 week Control	1#	0.9975	0.9291	14.3397	716.986
	2#	0.9201	0.8517	12.8799	643.997
	3#	1.0183	0.9499	14.7475	737.374
	4#	0.8459	0.7775	11.5599	577.995
	5#	0.9193	0.8509	12.8653	643.266
1 week Model	1#	1.2978	1.2294	20.9783	1048.92
	2#	1.3842	1.3158	23.2423	1162.11
	3#	1.0955	1.0271	16.3226	816.131
	4#	1.0036	0.9352	14.4586	722.929
	5#	0.9477	0.8793	13.3904	669.519
		Simple OD	corrected OD	calculated concentration	Final concentration
4 week Control	1#	1.0172	0.9488	14.7257	736.287
	2#	1.0574	0.989	15.5328	776.639
	3#	0.8591	0.7907	11.7894	589.468
	4#	0.8215	0.7531	11.1416	557.08
	5#	0.9489	0.8805	13.4128	670.641
4 week Model	1#	1.3727	1.3043	22.9301	1146.51
	2#	1.2307	1.1623	19.341	967.05
	3#	1.2029	1.1345	18.691	934.552
	4#	1.1147	1.0463	16.7303	836.513
	5#	1.1444	1.076	17.374	868.699
		Simple OD	corrected OD	calculated concentration	Final concentration
8 week Control	1#	0.8764	0.808	12.0936	604.678
	2#	1.1374	1.069	17.2208	861.04
	3#	0.7715	0.7031	10.3074	515.37
	4#	0.8507	0.7823	11.6431	582.154
	5#	0.8465	0.7781	11.5703	578.514
8 week Model	1#	1.1284	1.06	17.0252	851.258
	2#	1.2382	1.1698	19.5191	975.956
	3#	1.3831	1.3147	23.2123	1160.61
	4#	1.1847	1.1163	18.2741	913.705
	5#	1.1411	1.0727	17.3016	865.082
		Simple OD	corrected OD	calculated concentration	Final concentration
12 week Control	1#	0.8209	0.7525	11.1314	556.57
	2#	1.0737	1.0053	15.8676	793.382
	3#	0.89	0.8216	12.3355	616.775
	4#	1.0497	0.9813	15.3761	768.807
12 week Model	1#	1.4688	1.4004	25.65	1282.5
	2#	1.5858	1.5174	29.3405	1467.03
	3#	1.3917	1.3233	23.4477	1172.39
	4#	1.274	1.2056	20.3861	1019.3
	5#	1.4067	1.3383	23.8632	1193.16
