# Supplementary material for: Macrophage–Derived Ferritin Exacerbates Silica‐Induced Pulmonary Fibrosis via PIK3R2‐Mediated Fibroblast Differentiation
Source: Adv Sci (Weinh). 2026 Jan 21;13(17):e19191. doi: 10.1002/advs.202519191 (PMC13042690; doi:10.1002/advs.202519191)
Supplement: Supplementary file 4 — Supporting File 4: advs73867‐sup‐0001‐FiguresData.zip. [file ADVS-13-e19191-s001.zip › Supporting information Figure1-10/Figure 2/Figure 2B, C.xls]

## Sheet: Fth1-Raw data
Block Type	96-Well 0.2-mL Block
Calibration Background is expired	Yes
Calibration Background performed on	10-25-2020
Calibration Pure Dye ABY is expired	Yes
Calibration Pure Dye ABY performed on	10-25-2020
Calibration Pure Dye FAM is expired	Yes
Calibration Pure Dye FAM performed on	10-25-2020
Calibration Pure Dye JUN is expired	Yes
Calibration Pure Dye JUN performed on	10-25-2020
Calibration Pure Dye NED is expired	Yes
Calibration Pure Dye NED performed on	10-25-2020
Calibration Pure Dye ROX is expired	Yes
Calibration Pure Dye ROX performed on	10-25-2020
Calibration Pure Dye SYBR is expired	Yes
Calibration Pure Dye SYBR performed on	10-25-2020
Calibration Pure Dye TAMRA is expired	Yes
Calibration Pure Dye TAMRA performed on	10-25-2020
Calibration Pure Dye VIC is expired	Yes
Calibration Pure Dye VIC performed on	10-25-2020
Calibration ROI is expired	Yes
Calibration ROI performed on	10-25-2020
Calibration Uniformity is expired	Yes
Calibration Uniformity performed on	10-25-2020
Chemistry	SYBR_GREEN
Date Created	2023-08-31 18:51:04 PM CST
Experiment Barcode
Experiment Comment
Experiment File Name	D:\WLQ-YYQ\230831-SCRS-RNA\2023-animal-actin-Fth1-1.eds
Experiment Name	2023-animal-actin-Fth1
Experiment Run End Time	2023-09-01 02:51:06 AM CST
Experiment Type	Comparative Cт (ΔΔCт)
Instrument Name	272325018
Instrument Serial Number	272325018
Instrument Type	QuantStudio™ 3 System
Passive Reference
Post-read Stage/Step
Pre-read Stage/Step
Quantification Cycle Method	Ct
Signal Smoothing On	true
Stage where Melt Analysis is performed	Stage3
Stage/ Cycle where Ct Analysis is performed	Stage2, Step2
User Name
Well	Well Position	Omit	Sample Name	Target Name	Task	Reporter	Quencher	Quantity	Quantity Mean	Quantity SD	RQ	RQ Min	RQ Max	CT	Ct Mean	Ct SD	Delta Ct	Delta Ct Mean	Delta Ct SD	Delta Ct SE	Delta Delta Ct	Automatic Ct Threshold	Ct Threshold	Automatic Baseline	Baseline Start	Baseline End	Amp Status	Comments	Cq Conf	CQCONF	EXPFAIL	THOLDFAIL	Tm1	HIGHSD	MTP	Tm2	OFFSCALE	Tm3	Tm4
1	A1	FALSE	1 week Control	actin	UNKNOWN	SYBR	None							18.6655	18.9706	0.223111						TRUE	329126	TRUE	3	11	Inconclusive		0.975554	N	N	N	83.9245	N	N		Y
2	A2	FALSE	1 week Control	actin	UNKNOWN	SYBR	None							18.8686	18.9706	0.223111						TRUE	329126	TRUE	3	11	Inconclusive		0.981131	N	N	N	83.9245	N	N		Y
3	A3	FALSE	1 week Control	actin	UNKNOWN	SYBR	None							19.1225	18.9706	0.223111						TRUE	329126	TRUE	3	11	Inconclusive		0.980287	N	N	N	83.9361	N	N		Y
4	A4	FALSE	1 week Control	actin	UNKNOWN	SYBR	None							18.9566	18.9706	0.223111						TRUE	329126	TRUE	3	11	Inconclusive		0.979438	N	N	N	83.7826	N	N		Y
5	A5	FALSE	1 week Control	actin	UNKNOWN	SYBR	None							19.2396	18.9706	0.223111						TRUE	329126	TRUE	3	11	Inconclusive		0.978679	N	N	N	83.8279	N	N		Y
6	A6	FALSE	1 week model	actin	UNKNOWN	SYBR	None							17.6592	17.9579	0.60626						TRUE	329126	TRUE	3	11	Inconclusive		0.957017	N	N	N	83.8279	Y	N		Y
7	A7	FALSE	1 week model	actin	UNKNOWN	SYBR	None							17.3823	17.9579	0.60626						TRUE	329126	TRUE	3	8	Inconclusive		0.976822	N	N	N	83.8104	Y	N		Y
8	A8	FALSE	1 week model	actin	UNKNOWN	SYBR	None							18.8955	17.9579	0.60626						TRUE	329126	TRUE	3	10	Inconclusive		0.978222	N	N	N	83.8104	Y	N		Y
9	A9	FALSE	1 week model	actin	UNKNOWN	SYBR	None							17.636	17.9579	0.60626						TRUE	329126	TRUE	3	9	Inconclusive		0.968963	N	N	N	83.9702	Y	N		Y
10	A10	FALSE	1 week model	actin	UNKNOWN	SYBR	None							18.2165	17.9579	0.60626						TRUE	329126	TRUE	3	10	Inconclusive		0.977542	N	N	N	83.9702	Y	N		Y
11	A11	FALSE	1	Target 1	UNKNOWN	SYBR	None							Undetermined								TRUE	0.2	TRUE	3	39	No Amp		0	Y	Y	Y	60.0015	N	N		Y
12	A12	FALSE	1	Target 1	UNKNOWN	SYBR	None							Undetermined								TRUE	0.2	TRUE	3	39	No Amp		0	Y	Y	Y	60.0015	N	N		Y
13	B1	FALSE	1 week Control	Fth1	UNKNOWN	SYBR	None							19.3016	19.6771	0.438784		0.706533	0.492249	0.220141		TRUE	258202	TRUE	3	12	Inconclusive		0.978676	N	N	N	85.1513	N	N		Y
14	B2	FALSE	1 week Control	Fth1	UNKNOWN	SYBR	None							19.307	19.6771	0.438784		0.706533	0.492249	0.220141		TRUE	258202	TRUE	3	12	Inconclusive		0.983802	N	N	N	85.1513	N	N		Y
15	B3	FALSE	1 week Control	Fth1	UNKNOWN	SYBR	None							20.0439	19.6771	0.438784		0.706533	0.492249	0.220141		TRUE	258202	TRUE	3	13	Inconclusive		0.982365	N	N	N	85.1635	N	N		Y
16	B4	FALSE	1 week Control	Fth1	UNKNOWN	SYBR	None							19.4885	19.6771	0.438784		0.706533	0.492249	0.220141		TRUE	258202	TRUE	3	12	Inconclusive		0.976663	N	N	N	85.1635	N	N		Y
17	B5	FALSE	1 week Control	Fth1	UNKNOWN	SYBR	None							20.2445	19.6771	0.438784		0.706533	0.492249	0.220141		TRUE	258202	TRUE	3	13	Inconclusive		0.980796	N	N	N	85.2113	N	N		Y
18	B6	FALSE	1 week model	Fth1	UNKNOWN	SYBR	None							18.7751	19.0044	0.802843		1.04655	1.00604	0.449913		TRUE	258202	TRUE	3	12	Inconclusive		0.962206	N	N	N	85.2113	Y	N		Y
19	B7	FALSE	1 week model	Fth1	UNKNOWN	SYBR	None							18.0595	19.0044	0.802843		1.04655	1.00604	0.449913		TRUE	258202	TRUE	3	11	Inconclusive		0.966334	N	N	N	85.0393	Y	N		Y
20	B8	FALSE	1 week model	Fth1	UNKNOWN	SYBR	None							19.7773	19.0044	0.802843		1.04655	1.00604	0.449913		TRUE	258202	TRUE	3	12	Inconclusive		0.984331	N	N	N	85.0393	Y	N		Y
21	B9	FALSE	1 week model	Fth1	UNKNOWN	SYBR	None							18.5142	19.0044	0.802843		1.04655	1.00604	0.449913		TRUE	258202	TRUE	3	12	Inconclusive		0.971362	N	N	N	85.1994	Y	N		Y
22	B10	FALSE	1 week model	Fth1	UNKNOWN	SYBR	None							19.8961	19.0044	0.802843		1.04655	1.00604	0.449913		TRUE	258202	TRUE	3	13	Inconclusive		0.985044	N	N	N	85.1994	Y	N		Y
23	B11	FALSE	1	Target 1	UNKNOWN	SYBR	None							Undetermined								TRUE	0.2	TRUE	3	39	No Amp		0	Y	Y	Y	60.0015	N	N		Y
24	B12	FALSE	1	Target 1	UNKNOWN	SYBR	None							Undetermined								TRUE	0.2	TRUE	3	39	No Amp		0	Y	Y	Y	60.0015	N	N		Y
25	C1	FALSE	4 week control	actin	UNKNOWN	SYBR	None							18.7676	19.5217	0.530093						TRUE	329126	TRUE	3	10	Inconclusive		0.989221	N	N	N	83.7711	Y	N		Y
26	C2	FALSE	4 week control	actin	UNKNOWN	SYBR	None							20.0232	19.5217	0.530093						TRUE	329126	TRUE	3	11	Inconclusive		0.991176	N	N	N	83.7711	Y	N		Y
27	C3	FALSE	4 week control	actin	UNKNOWN	SYBR	None							19.3047	19.5217	0.530093						TRUE	329126	TRUE	3	11	Inconclusive		0.982361	N	N	N	83.9361	Y	N		Y
28	C4	FALSE	4 week control	actin	UNKNOWN	SYBR	None							20.0272	19.5217	0.530093						TRUE	329126	TRUE	3	11	Inconclusive		0.982286	N	N	N	83.9361	Y	N		Y
29	C5	FALSE	4 week control	actin	UNKNOWN	SYBR	None							19.4858	19.5217	0.530093						TRUE	329126	TRUE	3	11	Inconclusive		0.982147	N	N	N	83.8279	Y	N		Y
30	C6	FALSE	4 week model	actin	UNKNOWN	SYBR	None							16.9604	17.4696	0.557704						TRUE	329126	TRUE	3	9	Inconclusive		0.95717	N	N	N	83.8279	Y	N		Y
31	C7	FALSE	4 week model	actin	UNKNOWN	SYBR	None							17.6846	17.4696	0.557704						TRUE	329126	TRUE	3	9	Inconclusive		0.973053	N	N	N	83.8104	Y	N		Y
32	C8	FALSE	4 week model	actin	UNKNOWN	SYBR	None							18.3005	17.4696	0.557704						TRUE	329126	TRUE	3	10	Inconclusive		0.96764	N	N	N	83.6568	Y	N		Y
33	C9	FALSE	4 week model	actin	UNKNOWN	SYBR	None							17.4295	17.4696	0.557704						TRUE	329126	TRUE	3	9	Inconclusive		0.960087	N	N	N	83.9702	Y	N		Y
34	C10	FALSE	4 week model	actin	UNKNOWN	SYBR	None							16.973	17.4696	0.557704						TRUE	329126	TRUE	3	9	Inconclusive		0.968967	N	N	N	83.6629	Y	Y	88.8869	Y
35	C11	FALSE	1	Target 1	UNKNOWN	SYBR	None							Undetermined								TRUE	0.2	TRUE	3	39	No Amp		0	Y	Y	Y	60.0015	N	N		Y
36	C12	FALSE	1	Target 1	UNKNOWN	SYBR	None							Undetermined								TRUE	0.2	TRUE	3	39	No Amp		0	Y	Y	Y	60.0015	N	N		Y
37	D1	FALSE	4 week control	Fth1	UNKNOWN	SYBR	None							19.4205	20.0909	0.526548		0.569174	0.747162	0.334141		TRUE	258202	TRUE	3	12	Inconclusive		0.981442	N	N	N	84.998	Y	N		Y
38	D2	FALSE	4 week control	Fth1	UNKNOWN	SYBR	None							20.5461	20.0909	0.526548		0.569174	0.747162	0.334141		TRUE	258202	TRUE	3	13	Inconclusive		0.986145	N	N	N	84.8446	Y	N		Y
39	D3	FALSE	4 week control	Fth1	UNKNOWN	SYBR	None							19.8942	20.0909	0.526548		0.569174	0.747162	0.334141		TRUE	258202	TRUE	3	12	Inconclusive		0.985879	N	N	N	85.0101	Y	N		Y
40	D4	FALSE	4 week control	Fth1	UNKNOWN	SYBR	None							20.7023	20.0909	0.526548		0.569174	0.747162	0.334141		TRUE	258202	TRUE	3	13	Inconclusive		0.982288	N	N	N	85.0101	Y	N		Y
41	D5	FALSE	4 week control	Fth1	UNKNOWN	SYBR	None							19.8911	20.0909	0.526548		0.569174	0.747162	0.334141		TRUE	258202	TRUE	3	13	Inconclusive		0.980093	N	N	N	84.9039	Y	N		Y
42	D6	FALSE	4 week model	Fth1	UNKNOWN	SYBR	None							16.7764	17.3812	0.461775		-0.0884617	0.724065	0.323812		TRUE	258202	TRUE	3	11	Inconclusive		0.948567	N	N	N	85.0576	N	N		Y
43	D7	FALSE	4 week model	Fth1	UNKNOWN	SYBR	None							17.1212	17.3812	0.461775		-0.0884617	0.724065	0.323812		TRUE	258202	TRUE	3	11	Inconclusive		0.969342	N	N	N	85.0393	N	N		Y
44	D8	FALSE	4 week model	Fth1	UNKNOWN	SYBR	None							17.9975	17.3812	0.461775		-0.0884617	0.724065	0.323812		TRUE	258202	TRUE	3	11	Inconclusive		0.968901	N	N	N	85.0393	N	N		Y
45	D9	FALSE	4 week model	Fth1	UNKNOWN	SYBR	None							17.4389	17.3812	0.461775		-0.0884617	0.724065	0.323812		TRUE	258202	TRUE	3	11	Inconclusive		0.95834	N	N	N	85.1994	N	N		Y
46	D10	FALSE	4 week model	Fth1	UNKNOWN	SYBR	None							17.5718	17.3812	0.461775		-0.0884617	0.724065	0.323812		TRUE	258202	TRUE	3	10	Inconclusive		0.990543	N	N	N	84.8921	N	N		Y
47	D11	FALSE	1	Target 1	UNKNOWN	SYBR	None							Undetermined								TRUE	0.2	TRUE	3	39	No Amp		0	Y	Y	Y	60.0015	N	N		Y
48	D12	FALSE	1	Target 1	UNKNOWN	SYBR	None							Undetermined								TRUE	0.2	TRUE	3	39	No Amp		0	Y	Y	Y	60.0015	N	N		Y
49	E1	FALSE	8 week control	actin	UNKNOWN	SYBR	None							17.999	18.4754	0.388418						TRUE	329126	TRUE	3	11	Inconclusive		0.975052	N	N	N	83.6178	N	N		Y
50	E2	FALSE	8 week control	actin	UNKNOWN	SYBR	None							18.4482	18.4754	0.388418						TRUE	329126	TRUE	3	11	Inconclusive		0.981552	N	N	N	83.6178	N	N		Y
51	E3	FALSE	8 week control	actin	UNKNOWN	SYBR	None							18.7485	18.4754	0.388418						TRUE	329126	TRUE	3	11	Inconclusive		0.975324	N	N	N	83.7826	N	N		Y
52	E4	FALSE	8 week control	actin	UNKNOWN	SYBR	None							18.9612	18.4754	0.388418						TRUE	329126	TRUE	3	11	Inconclusive		0.983282	N	N	N	83.7826	N	N		Y
53	E5	FALSE	8 week control	actin	UNKNOWN	SYBR	None							18.2201	18.4754	0.388418						TRUE	329126	TRUE	3	11	Inconclusive		0.954346	N	N	N	83.8279	N	N		Y
54	E6	FALSE	8 week model	actin	UNKNOWN	SYBR	None							18.3633	18.0413	0.285632						TRUE	329126	TRUE	3	11	Inconclusive		0.975783	N	N	N	83.8279	N	N		Y
55	E7	FALSE	8 week model	actin	UNKNOWN	SYBR	None							18.1319	18.0413	0.285632						TRUE	329126	TRUE	3	10	Inconclusive		0.975404	N	N	N	83.8104	N	Y	88.8795	Y
56	E8	FALSE	8 week model	actin	UNKNOWN	SYBR	None							18.2268	18.0413	0.285632						TRUE	329126	TRUE	3	10	Inconclusive		0.975414	N	N	N	83.6568	N	Y	88.8795	Y
57	E9	FALSE	8 week model	actin	UNKNOWN	SYBR	None							17.7181	18.0413	0.285632						TRUE	329126	TRUE	3	9	Inconclusive		0.972177	N	N	N	83.8166	N	N		Y
58	E10	FALSE	8 week model	actin	UNKNOWN	SYBR	None							17.7664	18.0413	0.285632						TRUE	329126	TRUE	3	8	Inconclusive		0.980437	N	N	N	83.8166	N	N		Y
59	E11	FALSE	1	Target 1	UNKNOWN	SYBR	None							Undetermined								TRUE	0.2	TRUE	3	39	No Amp		0	Y	Y	Y	60.0015	N	N		Y
60	E12	FALSE	1	Target 1	UNKNOWN	SYBR	None							Undetermined								TRUE	0.2	TRUE	3	39	No Amp		0	Y	Y	Y	60.0015	N	N		Y
61	F1	FALSE	8 week control	Fth1	UNKNOWN	SYBR	None							19.6119	19.3513	0.233412		0.875869	0.453155	0.202657		TRUE	258202	TRUE	3	11	Inconclusive		0.991363	N	N	N	84.8446	N	N		Y
62	F2	FALSE	8 week control	Fth1	UNKNOWN	SYBR	None							19.3139	19.3513	0.233412		0.875869	0.453155	0.202657		TRUE	258202	TRUE	3	12	Inconclusive		0.989566	N	N	N	84.8446	N	N		Y
63	F3	FALSE	8 week control	Fth1	UNKNOWN	SYBR	None							19.338	19.3513	0.233412		0.875869	0.453155	0.202657		TRUE	258202	TRUE	3	12	Inconclusive		0.978511	N	N	N	85.0101	N	N		Y
64	F4	FALSE	8 week control	Fth1	UNKNOWN	SYBR	None							18.9949	19.3513	0.233412		0.875869	0.453155	0.202657		TRUE	258202	TRUE	3	12	Inconclusive		0.974493	N	N	N	85.0101	N	N		Y
65	F5	FALSE	8 week control	Fth1	UNKNOWN	SYBR	None							19.4977	19.3513	0.233412		0.875869	0.453155	0.202657		TRUE	258202	TRUE	3	12	Inconclusive		0.964703	N	N	N	85.0576	N	N		Y
66	F6	FALSE	8 week model	Fth1	UNKNOWN	SYBR	None							17.9873	17.8257	0.5167		-0.215593	0.590394	0.264032		TRUE	258202	TRUE	3	11	Inconclusive		0.973453	N	N	N	85.0576	Y	N		Y
67	F7	FALSE	8 week model	Fth1	UNKNOWN	SYBR	None							17.2975	17.8257	0.5167		-0.215593	0.590394	0.264032		TRUE	258202	TRUE	3	11	Inconclusive		0.971908	N	N	N	85.1929	Y	N		Y
68	F8	FALSE	8 week model	Fth1	UNKNOWN	SYBR	None							18.3815	17.8257	0.5167		-0.215593	0.590394	0.264032		TRUE	258202	TRUE	3	11	Inconclusive		0.976323	N	N	N	85.0393	Y	N		Y
69	F9	FALSE	8 week model	Fth1	UNKNOWN	SYBR	None							18.1979	17.8257	0.5167		-0.215593	0.590394	0.264032		TRUE	258202	TRUE	3	12	Inconclusive		0.970262	N	N	N	85.0458	Y	N		Y
70	F10	FALSE	8 week model	Fth1	UNKNOWN	SYBR	None							17.2641	17.8257	0.5167		-0.215593	0.590394	0.264032		TRUE	258202	TRUE	3	11	Inconclusive		0.974233	N	N	N	85.0458	Y	N		Y
71	F11	FALSE	1	Target 1	UNKNOWN	SYBR	None							Undetermined								TRUE	0.2	TRUE	3	39	No Amp		0	Y	Y	Y	60.0015	N	N		Y
72	F12	FALSE	1	Target 1	UNKNOWN	SYBR	None							Undetermined								TRUE	0.2	TRUE	3	39	No Amp		0	Y	Y	Y	60.0015	N	N		Y
73	G1	FALSE	12 week control	actin	UNKNOWN	SYBR	None							16.9277	17.9288	0.796302						TRUE	329126	TRUE	3	9	Inconclusive		0.972769	N	N	N	83.4644	Y	N		Y
74	G2	FALSE	12 week control	actin	UNKNOWN	SYBR	None							18.1889	17.9288	0.796302						TRUE	329126	TRUE	3	11	Inconclusive		0.979267	N	N	N	83.4644	Y	N		Y
75	G3	FALSE	12 week control	actin	UNKNOWN	SYBR	None							18.3568	17.9288	0.796302						TRUE	329126	TRUE	3	10	Inconclusive		0.978951	N	N	N	83.7826	Y	N		Y
76	G4	FALSE	12 week control	actin	UNKNOWN	SYBR	None							17.2997	17.9288	0.796302						TRUE	329126	TRUE	3	10	Inconclusive		0.955587	N	N	N	83.7826	Y	N		Y
77	G5	FALSE	12 week control	actin	UNKNOWN	SYBR	None							18.8709	17.9288	0.796302						TRUE	329126	TRUE	3	11	Inconclusive		0.9836	N	N	N	83.8279	Y	N		Y
78	G6	FALSE	12 week model	actin	UNKNOWN	SYBR	None							17.9051	17.8988	0.233194						TRUE	329126	TRUE	3	10	Inconclusive		0.971624	N	N	N	83.8279	N	N		Y
79	G7	FALSE	12 week model	actin	UNKNOWN	SYBR	None							17.5915	17.8988	0.233194						TRUE	329126	TRUE	3	8	Inconclusive		0.974332	N	N	N	83.8104	N	N		Y
80	G8	FALSE	12 week model	actin	UNKNOWN	SYBR	None							17.8368	17.8988	0.233194						TRUE	329126	TRUE	3	9	Inconclusive		0.976119	N	N	N	83.8104	N	N		Y
81	G9	FALSE	12 week model	actin	UNKNOWN	SYBR	None							17.9171	17.8988	0.233194						TRUE	329126	TRUE	3	10	Inconclusive		0.983018	N	N	N	83.8166	N	N		Y
82	G10	FALSE	12 week model	actin	UNKNOWN	SYBR	None							18.2435	17.8988	0.233194						TRUE	329126	TRUE	3	10	Inconclusive		0.977251	N	N	N	83.8166	N	N		Y
83	G11	FALSE	1	Target 1	UNKNOWN	SYBR	None							Undetermined								TRUE	0.2	TRUE	3	39	No Amp		0	Y	Y	Y	60.0015	N	N		Y
84	G12	FALSE	1	Target 1	UNKNOWN	SYBR	None							Undetermined								TRUE	0.2	TRUE	3	39	No Amp		0	Y	Y	Y	60.0015	N	N		Y
85	H1	FALSE	12 week control	Fth1	UNKNOWN	SYBR	None							18.4578	18.8393	0.393894		0.910536	0.888397	0.397303		TRUE	258202	TRUE	3	11	Inconclusive		0.977103	N	N	N	84.6913	N	N		Y
86	H2	FALSE	12 week control	Fth1	UNKNOWN	SYBR	None							19.4439	18.8393	0.393894		0.910536	0.888397	0.397303		TRUE	258202	TRUE	3	11	Inconclusive		0.993382	N	N	N	84.6913	N	N		Y
87	H3	FALSE	12 week control	Fth1	UNKNOWN	SYBR	None							19.0135	18.8393	0.393894		0.910536	0.888397	0.397303		TRUE	258202	TRUE	3	12	Inconclusive		0.987181	N	N	N	84.8567	N	N		Y
88	H4	FALSE	12 week control	Fth1	UNKNOWN	SYBR	None							18.6547	18.8393	0.393894		0.910536	0.888397	0.397303		TRUE	258202	TRUE	3	12	Inconclusive		0.972487	N	N	N	85.0101	N	N		Y
89	H5	FALSE	12 week control	Fth1	UNKNOWN	SYBR	None							18.6269	18.8393	0.393894		0.910536	0.888397	0.397303		TRUE	258202	TRUE	3	12	Inconclusive		0.962427	N	N	N	85.0576	N	N		Y
90	H6	FALSE	12 week model	Fth1	UNKNOWN	SYBR	None							18.458	17.873	0.744403		-0.0257782	0.780074	0.34886		TRUE	258202	TRUE	3	12	Inconclusive		0.978808	N	N	N	85.0576	Y	N		Y
91	H7	FALSE	12 week model	Fth1	UNKNOWN	SYBR	None							17.1233	17.873	0.744403		-0.0257782	0.780074	0.34886		TRUE	258202	TRUE	3	10	Inconclusive		0.983315	N	N	N	85.0393	Y	N		Y
92	H8	FALSE	12 week model	Fth1	UNKNOWN	SYBR	None							18.5198	17.873	0.744403		-0.0257782	0.780074	0.34886		TRUE	258202	TRUE	3	11	Inconclusive		0.979034	N	N	N	85.0393	Y	N		Y
93	H9	FALSE	12 week model	Fth1	UNKNOWN	SYBR	None							17.0084	17.873	0.744403		-0.0257782	0.780074	0.34886		TRUE	258202	TRUE	3	10	Inconclusive		0.983233	N	N	N	85.0458	Y	N		Y
94	H10	FALSE	12 week model	Fth1	UNKNOWN	SYBR	None							18.2556	17.873	0.744403		-0.0257782	0.780074	0.34886		TRUE	258202	TRUE	3	11	Inconclusive		0.9802	N	N	N	85.0458	Y	N		Y
95	H11	FALSE	1	Target 1	UNKNOWN	SYBR	None							Undetermined								TRUE	0.2	TRUE	3	39	No Amp		0	Y	Y	Y	60.0015	N	N		Y
96	H12	FALSE	1	Target 1	UNKNOWN	SYBR	None							Undetermined								TRUE	0.2	TRUE	3	39	No Amp		0	Y	Y	Y	60.0015	N	N		Y
Analysis Type	Singleplex
Endogenous Control	actin
RQ Min/Max Confidence Level	95.0
Reference Sample	1

## Sheet: Ftl1-Raw data
Block Type	96-Well 0.2-mL Block
Calibration Background is expired	Yes
Calibration Background performed on	10-25-2020
Calibration Pure Dye ABY is expired	Yes
Calibration Pure Dye ABY performed on	10-25-2020
Calibration Pure Dye FAM is expired	Yes
Calibration Pure Dye FAM performed on	10-25-2020
Calibration Pure Dye JUN is expired	Yes
Calibration Pure Dye JUN performed on	10-25-2020
Calibration Pure Dye NED is expired	Yes
Calibration Pure Dye NED performed on	10-25-2020
Calibration Pure Dye ROX is expired	Yes
Calibration Pure Dye ROX performed on	10-25-2020
Calibration Pure Dye SYBR is expired	Yes
Calibration Pure Dye SYBR performed on	10-25-2020
Calibration Pure Dye TAMRA is expired	Yes
Calibration Pure Dye TAMRA performed on	10-25-2020
Calibration Pure Dye VIC is expired	Yes
Calibration Pure Dye VIC performed on	10-25-2020
Calibration ROI is expired	Yes
Calibration ROI performed on	10-25-2020
Calibration Uniformity is expired	Yes
Calibration Uniformity performed on	10-25-2020
Chemistry	SYBR_GREEN
Date Created	2023-09-26 14:49:07 PM CST
Experiment Barcode
Experiment Comment
Experiment File Name	D:\WLQ-YYQ\230831-SCRS-RNA\2023-9-26-0-12 WEEK mice actin-ftl.eds
Experiment Name	2023-9-26-0-12 WEEK mice actin-ftl
Experiment Run End Time	2023-09-26 22:39:06 PM CST
Experiment Type	Comparative Cт (ΔΔCт)
Instrument Name	272325018
Instrument Serial Number	272325018
Instrument Type	QuantStudio™ 3 System
Passive Reference
Post-read Stage/Step
Pre-read Stage/Step
Quantification Cycle Method	Ct
Signal Smoothing On	true
Stage where Melt Analysis is performed	Stage3
Stage/ Cycle where Ct Analysis is performed	Stage2, Step2
User Name
Well	Well Position	Omit	Sample Name	Target Name	Task	Reporter	Quencher	Quantity	Quantity Mean	Quantity SD	RQ	RQ Min	RQ Max	CT	Ct Mean	Ct SD	Delta Ct	Delta Ct Mean	Delta Ct SD	Delta Ct SE	Delta Delta Ct	Automatic Ct Threshold	Ct Threshold	Automatic Baseline	Baseline Start	Baseline End	Amp Status	Comments	Cq Conf	CQCONF	EXPFAIL	OFFSCALE	Tm1	HIGHSD	Tm2	Tm3	Tm4
1	A1	FALSE	1 week control	actin	UNKNOWN	SYBR	None							18.944	19.0319	0.284371						TRUE	295768	TRUE	3	12	Inconclusive		0.907817	N	N	Y	84.0818	N
2	A2	FALSE	1 week control	actin	UNKNOWN	SYBR	None							18.5948	19.0319	0.284371						TRUE	295768	TRUE	3	12	Inconclusive		0.93222	N	N	Y	84.2343	N
3	A3	FALSE	1 week control	actin	UNKNOWN	SYBR	None							19.259	19.0319	0.284371						TRUE	295768	TRUE	3	13	Inconclusive		0.89673	N	N	Y	84.0833	N
4	A4	FALSE	1 week control	actin	UNKNOWN	SYBR	None							19.3006	19.0319	0.284371						TRUE	295768	TRUE	3	12	Inconclusive		0.92896	N	N	Y	84.0833	N
5	A5	FALSE	1 week control	actin	UNKNOWN	SYBR	None							19.0613	19.0319	0.284371						TRUE	295768	TRUE	3	12	Inconclusive		0.919143	N	N	Y	84.2617	N
6	A6	FALSE	1 week model	actin	UNKNOWN	SYBR	None							17.4249	18.1486	0.796396						TRUE	295768	TRUE	3	10	Inconclusive		0.928915	N	N	Y	84.1091	Y
7	A7	FALSE	1 week model	actin	UNKNOWN	SYBR	None							18.9768	18.1486	0.796396						TRUE	295768	TRUE	3	12	Inconclusive		0.933812	N	N	Y	83.9479	Y
8	A8	FALSE	1 week model	actin	UNKNOWN	SYBR	None							17.9612	18.1486	0.796396						TRUE	295768	TRUE	3	11	Inconclusive		0.907438	N	N	Y	83.9479	Y
9	A9	FALSE	1 week model	actin	UNKNOWN	SYBR	None							19.0375	18.1486	0.796396						TRUE	295768	TRUE	3	12	Inconclusive		0.940047	N	N	Y	84.0954	Y
10	A10	FALSE	1 week model	actin	UNKNOWN	SYBR	None							17.1087	18.1486	0.796396						TRUE	295768	TRUE	3	11	Inconclusive		0.903885	N	N	Y	84.0954	Y
11	A11	FALSE	1 week model	actin	UNKNOWN	SYBR	None							18.3826	18.1486	0.796396						TRUE	295768	TRUE	3	11	Inconclusive		0.94033	N	N	Y	84.0948	Y
12	A12	FALSE	1 week model	actin	UNKNOWN	SYBR	None							Undetermined	18.1486	0.796396						TRUE	295768	TRUE	3	39	No Amp		0	Y	Y	Y	60.0004	N
13	B1	FALSE	1 week control	Ftl1	UNKNOWN	SYBR	None				0.866172	0.63589	1.17985	18.5133	18.714	0.325673		-0.317967	0.432354	0.193355	0.207275	TRUE	265313	TRUE	3	12	Inconclusive		0.923644	N	N	Y	88.5017	N
14	B2	FALSE	1 week control	Ftl1	UNKNOWN	SYBR	None				0.866172	0.63589	1.17985	18.2352	18.714	0.325673		-0.317967	0.432354	0.193355	0.207275	TRUE	265313	TRUE	3	12	Inconclusive		0.933393	N	N	Y	88.5017	N
15	B3	FALSE	1 week control	Ftl1	UNKNOWN	SYBR	None				0.866172	0.63589	1.17985	18.9326	18.714	0.325673		-0.317967	0.432354	0.193355	0.207275	TRUE	265313	TRUE	3	13	Inconclusive		0.920129	N	N	Y	88.5034	N
16	B4	FALSE	1 week control	Ftl1	UNKNOWN	SYBR	None				0.866172	0.63589	1.17985	18.9237	18.714	0.325673		-0.317967	0.432354	0.193355	0.207275	TRUE	265313	TRUE	3	12	Inconclusive		0.944014	N	N	Y	88.5034	N
17	B5	FALSE	1 week control	Ftl1	UNKNOWN	SYBR	None				0.866172	0.63589	1.17985	18.965	18.714	0.325673		-0.317967	0.432354	0.193355	0.207275	TRUE	265313	TRUE	3	12	Inconclusive		0.933025	N	N	Y	88.3815	N
18	B6	FALSE	1 week model	Ftl1	UNKNOWN	SYBR	None				0.806583	0.42068	1.54649	17.4519	17.9335	0.656957		-0.215137	1.03239	0.421473	0.310105	TRUE	265313	TRUE	3	11	Inconclusive		0.931783	N	N	Y	88.3815	Y
19	B7	FALSE	1 week model	Ftl1	UNKNOWN	SYBR	None				0.806583	0.42068	1.54649	18.5961	17.9335	0.656957		-0.215137	1.03239	0.421473	0.310105	TRUE	265313	TRUE	3	12	Inconclusive		0.940134	N	N	Y	88.3714	Y
20	B8	FALSE	1 week model	Ftl1	UNKNOWN	SYBR	None				0.806583	0.42068	1.54649	17.7194	17.9335	0.656957		-0.215137	1.03239	0.421473	0.310105	TRUE	265313	TRUE	3	11	Inconclusive		0.92398	N	N	Y	88.3714	Y
21	B9	FALSE	1 week model	Ftl1	UNKNOWN	SYBR	None				0.806583	0.42068	1.54649	18.5261	17.9335	0.656957		-0.215137	1.03239	0.421473	0.310105	TRUE	265313	TRUE	3	12	Inconclusive		0.944867	N	N	Y	88.5179	Y
22	B10	FALSE	1 week model	Ftl1	UNKNOWN	SYBR	None				0.806583	0.42068	1.54649	16.9705	17.9335	0.656957		-0.215137	1.03239	0.421473	0.310105	TRUE	265313	TRUE	3	11	Inconclusive		0.932117	N	N	Y	88.5179	Y
23	B11	FALSE	1 week model	Ftl1	UNKNOWN	SYBR	None				0.806583	0.42068	1.54649	18.3368	17.9335	0.656957		-0.215137	1.03239	0.421473	0.310105	TRUE	265313	TRUE	3	12	Inconclusive		0.946564	N	N	Y	88.3647	Y
24	B12	FALSE	1 week model	Ftl1	UNKNOWN	SYBR	None							Undetermined	17.9335	0.656957						TRUE	265313	TRUE	3	39	No Amp		0	Y	Y	Y	60.0004	N
25	C1	FALSE	4 week control	actin	UNKNOWN	SYBR	None							19.7506	19.1441	0.495014						TRUE	295768	TRUE	3	12	Inconclusive		0.945706	N	N	Y	83.9294	N
26	C2	FALSE	4 week control	actin	UNKNOWN	SYBR	None							18.5642	19.1441	0.495014						TRUE	295768	TRUE	3	11	Inconclusive		0.929395	N	N	Y	83.9294	N
27	C3	FALSE	4 week control	actin	UNKNOWN	SYBR	None							19.5486	19.1441	0.495014						TRUE	295768	TRUE	3	13	Inconclusive		0.928684	N	N	Y	84.0833	N
28	C4	FALSE	4 week control	actin	UNKNOWN	SYBR	None							18.8297	19.1441	0.495014						TRUE	295768	TRUE	3	12	Inconclusive		0.904944	N	N	Y	84.0833	N
29	C5	FALSE	4 week control	actin	UNKNOWN	SYBR	None							19.0275	19.1441	0.495014						TRUE	295768	TRUE	3	12	Inconclusive		0.920172	N	N	Y	84.1091	N
30	C6	FALSE	4 week model	actin	UNKNOWN	SYBR	None							17.8977	17.8435	0.487511						TRUE	295768	TRUE	3	11	Inconclusive		0.903169	N	N	Y	84.1091	N
31	C7	FALSE	4 week model	actin	UNKNOWN	SYBR	None							18.0474	17.8435	0.487511						TRUE	295768	TRUE	3	11	Inconclusive		0.908575	N	N	Y	83.9479	N
32	C8	FALSE	4 week model	actin	UNKNOWN	SYBR	None							18.6505	17.8435	0.487511						TRUE	295768	TRUE	3	12	Inconclusive		0.925446	N	N	Y	83.9479	N
33	C9	FALSE	4 week model	actin	UNKNOWN	SYBR	None							17.7558	17.8435	0.487511						TRUE	295768	TRUE	3	11	Inconclusive		0.918612	N	N	Y	84.0954	N
34	C10	FALSE	4 week model	actin	UNKNOWN	SYBR	None							17.4159	17.8435	0.487511						TRUE	295768	TRUE	3	11	Inconclusive		0.925691	N	N	Y	83.9429	N
35	C11	FALSE	4 week model	actin	UNKNOWN	SYBR	None							17.2939	17.8435	0.487511						TRUE	295768	TRUE	3	10	Inconclusive		0.921604	N	N	Y	83.7898	N
36	C12	FALSE	4 week model	actin	UNKNOWN	SYBR	None							Undetermined	17.8435	0.487511						TRUE	295768	TRUE	3	39	No Amp		0	Y	Y	Y	60.0004	N
37	D1	FALSE	4 week control	Ftl1	UNKNOWN	SYBR	None				1.07833	0.672207	1.72982	19.0643	18.5101	0.438261		-0.63404	0.661144	0.295673	-0.108799	TRUE	265313	TRUE	3	12	Inconclusive		0.952478	N	N	Y	88.1969	N
38	D2	FALSE	4 week control	Ftl1	UNKNOWN	SYBR	None				1.07833	0.672207	1.72982	18.1433	18.5101	0.438261		-0.63404	0.661144	0.295673	-0.108799	TRUE	265313	TRUE	3	12	Inconclusive		0.925352	N	N	Y	88.1969	N
39	D3	FALSE	4 week control	Ftl1	UNKNOWN	SYBR	None				1.07833	0.672207	1.72982	18.8775	18.5101	0.438261		-0.63404	0.661144	0.295673	-0.108799	TRUE	265313	TRUE	3	12	Inconclusive		0.93029	N	N	Y	88.351	N
40	D4	FALSE	4 week control	Ftl1	UNKNOWN	SYBR	None				1.07833	0.672207	1.72982	18.0955	18.5101	0.438261		-0.63404	0.661144	0.295673	-0.108799	TRUE	265313	TRUE	3	12	Inconclusive		0.9129	N	N	Y	88.351	N
41	D5	FALSE	4 week control	Ftl1	UNKNOWN	SYBR	None				1.07833	0.672207	1.72982	18.3699	18.5101	0.438261		-0.63404	0.661144	0.295673	-0.108799	TRUE	265313	TRUE	3	12	Inconclusive		0.936936	N	N	Y	88.3815	N
42	D6	FALSE	4 week model	Ftl1	UNKNOWN	SYBR	None				1.34981	0.925647	1.96834	16.7477	16.8855	0.346813		-0.957997	0.598286	0.244249	-0.432755	TRUE	265313	TRUE	3	11	Inconclusive		0.948426	N	N	Y	88.5341	N
43	D7	FALSE	4 week model	Ftl1	UNKNOWN	SYBR	None				1.34981	0.925647	1.96834	16.8892	16.8855	0.346813		-0.957997	0.598286	0.244249	-0.432755	TRUE	265313	TRUE	3	10	Inconclusive		0.946549	N	N	Y	88.3714	N
44	D8	FALSE	4 week model	Ftl1	UNKNOWN	SYBR	None				1.34981	0.925647	1.96834	17.5188	16.8855	0.346813		-0.957997	0.598286	0.244249	-0.432755	TRUE	265313	TRUE	3	11	Inconclusive		0.937613	N	N	Y	88.3714	N
45	D9	FALSE	4 week model	Ftl1	UNKNOWN	SYBR	None				1.34981	0.925647	1.96834	16.9725	16.8855	0.346813		-0.957997	0.598286	0.244249	-0.432755	TRUE	265313	TRUE	3	11	Inconclusive		0.941346	N	N	Y	88.3654	N
46	D10	FALSE	4 week model	Ftl1	UNKNOWN	SYBR	None				1.34981	0.925647	1.96834	16.6249	16.8855	0.346813		-0.957997	0.598286	0.244249	-0.432755	TRUE	265313	TRUE	3	10	Inconclusive		0.958681	N	N	Y	88.3654	N
47	D11	FALSE	4 week model	Ftl1	UNKNOWN	SYBR	None				1.34981	0.925647	1.96834	16.5602	16.8855	0.346813		-0.957997	0.598286	0.244249	-0.432755	TRUE	265313	TRUE	3	11	Inconclusive		0.939108	N	N	Y	88.2122	N
48	D12	FALSE	4 week model	Ftl1	UNKNOWN	SYBR	None							Undetermined	16.8855	0.346813						TRUE	265313	TRUE	3	39	No Amp		0	Y	Y	Y	60.0004	N
49	E1	FALSE	8 week control	actin	UNKNOWN	SYBR	None							18.2307	18.7548	0.331867						TRUE	295768	TRUE	3	11	Inconclusive		0.926976	N	N	Y	83.777	N
50	E2	FALSE	8 week control	actin	UNKNOWN	SYBR	None							19.0741	18.7548	0.331867						TRUE	295768	TRUE	3	11	Inconclusive		0.959844	N	N	Y	83.777	N
51	E3	FALSE	8 week control	actin	UNKNOWN	SYBR	None							18.6646	18.7548	0.331867						TRUE	295768	TRUE	3	12	Inconclusive		0.906711	N	N	Y	83.9308	N
52	E4	FALSE	8 week control	actin	UNKNOWN	SYBR	None							18.8239	18.7548	0.331867						TRUE	295768	TRUE	3	12	Inconclusive		0.903158	N	N	Y	83.9308	N
53	E5	FALSE	8 week control	actin	UNKNOWN	SYBR	None							18.9806	18.7548	0.331867						TRUE	295768	TRUE	3	13	Inconclusive		0.893518	N	N	Y	83.9565	N
54	E6	FALSE	8 week model	actin	UNKNOWN	SYBR	None							18.1319	18.2007	0.305271						TRUE	295768	TRUE	3	11	Inconclusive		0.933476	N	N	Y	83.9565	N
55	E7	FALSE	8 week model	actin	UNKNOWN	SYBR	None							18.112	18.2007	0.305271						TRUE	295768	TRUE	3	11	Inconclusive		0.91342	N	N	Y	83.9479	N
56	E8	FALSE	8 week model	actin	UNKNOWN	SYBR	None							18.1677	18.2007	0.305271						TRUE	295768	TRUE	3	11	Inconclusive		0.937469	N	N	Y	83.9479	N
57	E9	FALSE	8 week model	actin	UNKNOWN	SYBR	None							18.7518	18.2007	0.305271						TRUE	295768	TRUE	3	11	Inconclusive		0.94872	N	N	Y	83.9429	N
58	E10	FALSE	8 week model	actin	UNKNOWN	SYBR	None							18.2246	18.2007	0.305271						TRUE	295768	TRUE	3	10	Inconclusive		0.952582	N	N	Y	83.9429	N
59	E11	FALSE	8 week model	actin	UNKNOWN	SYBR	None							17.816	18.2007	0.305271						TRUE	295768	TRUE	3	11	Inconclusive		0.929108	N	N	Y	83.7898	N
60	E12	FALSE	8 week model	actin	UNKNOWN	SYBR	None							Undetermined	18.2007	0.305271						TRUE	295768	TRUE	3	39	No Amp		0	Y	Y	Y	60.0004	N
61	F1	FALSE	8 week control	Ftl1	UNKNOWN	SYBR	None				0.878165	0.642542	1.20019	18.1837	18.417	0.284365		-0.337806	0.437034	0.195448	0.187436	TRUE	265313	TRUE	3	12	Inconclusive		0.943313	N	N	Y	88.1969	N
62	F2	FALSE	8 week control	Ftl1	UNKNOWN	SYBR	None				0.878165	0.642542	1.20019	18.8475	18.417	0.284365		-0.337806	0.437034	0.195448	0.187436	TRUE	265313	TRUE	3	12	Inconclusive		0.958565	N	N	Y	88.1969	N
63	F3	FALSE	8 week control	Ftl1	UNKNOWN	SYBR	None				0.878165	0.642542	1.20019	18.2115	18.417	0.284365		-0.337806	0.437034	0.195448	0.187436	TRUE	265313	TRUE	3	12	Inconclusive		0.954733	N	N	Y	88.351	N
64	F4	FALSE	8 week control	Ftl1	UNKNOWN	SYBR	None				0.878165	0.642542	1.20019	18.5649	18.417	0.284365		-0.337806	0.437034	0.195448	0.187436	TRUE	265313	TRUE	3	12	Inconclusive		0.916978	N	N	Y	88.351	N
65	F5	FALSE	8 week control	Ftl1	UNKNOWN	SYBR	None				0.878165	0.642542	1.20019	18.2772	18.417	0.284365		-0.337806	0.437034	0.195448	0.187436	TRUE	265313	TRUE	3	12	Inconclusive		0.922253	N	N	Y	88.3815	N
66	F6	FALSE	8 week model	Ftl1	UNKNOWN	SYBR	None				1.33865	0.991741	1.80692	17.1824	17.2546	0.364878		-0.946024	0.475738	0.194219	-0.420782	TRUE	265313	TRUE	3	11	Inconclusive		0.943742	N	N	Y	88.3815	N
67	F7	FALSE	8 week model	Ftl1	UNKNOWN	SYBR	None				1.33865	0.991741	1.80692	17.3416	17.2546	0.364878		-0.946024	0.475738	0.194219	-0.420782	TRUE	265313	TRUE	3	11	Inconclusive		0.942355	N	N	Y	88.3714	N
68	F8	FALSE	8 week model	Ftl1	UNKNOWN	SYBR	None				1.33865	0.991741	1.80692	16.9704	17.2546	0.364878		-0.946024	0.475738	0.194219	-0.420782	TRUE	265313	TRUE	3	10	Inconclusive		0.957611	N	N	Y	88.3714	N
69	F9	FALSE	8 week model	Ftl1	UNKNOWN	SYBR	None				1.33865	0.991741	1.80692	17.7757	17.2546	0.364878		-0.946024	0.475738	0.194219	-0.420782	TRUE	265313	TRUE	3	11	Inconclusive		0.937636	N	N	Y	88.3654	N
70	F10	FALSE	8 week model	Ftl1	UNKNOWN	SYBR	None				1.33865	0.991741	1.80692	17.4957	17.2546	0.364878		-0.946024	0.475738	0.194219	-0.420782	TRUE	265313	TRUE	3	9	Inconclusive		0.968761	N	N	Y	88.3654	N
71	F11	FALSE	8 week model	Ftl1	UNKNOWN	SYBR	None				1.33865	0.991741	1.80692	16.7621	17.2546	0.364878		-0.946024	0.475738	0.194219	-0.420782	TRUE	265313	TRUE	3	10	Inconclusive		0.945048	N	N	Y	88.2122	N
72	F12	FALSE	8 week model	Ftl1	UNKNOWN	SYBR	None							Undetermined	17.2546	0.364878						TRUE	265313	TRUE	3	39	No Amp		0	Y	Y	Y	60.0004	N
73	G1	FALSE	12 week control	actin	UNKNOWN	SYBR	None							18.1992	18.379	0.419955						TRUE	295768	TRUE	3	11	Inconclusive		0.938845	N	N	Y	83.6246	N
74	G2	FALSE	12 week control	actin	UNKNOWN	SYBR	None							17.787	18.379	0.419955						TRUE	295768	TRUE	3	11	Inconclusive		0.897572	N	N	Y	83.6246	N
75	G3	FALSE	12 week control	actin	UNKNOWN	SYBR	None							18.9131	18.379	0.419955						TRUE	295768	TRUE	3	12	Inconclusive		0.935054	N	N	Y	83.9308	N
76	G4	FALSE	12 week control	actin	UNKNOWN	SYBR	None							18.565	18.379	0.419955						TRUE	295768	TRUE	3	11	Inconclusive		0.938565	N	N	Y	83.9308	N
77	G5	FALSE	12 week control	actin	UNKNOWN	SYBR	None							18.431	18.379	0.419955						TRUE	295768	TRUE	3	12	Inconclusive		0.900369	N	N	Y	83.9565	N
78	G6	FALSE	12 week model	actin	UNKNOWN	SYBR	None							17.9919	17.7732	0.435802						TRUE	295768	TRUE	3	11	Inconclusive		0.912734	N	N	Y	83.9565	N
79	G7	FALSE	12 week model	actin	UNKNOWN	SYBR	None							17.9856	17.7732	0.435802						TRUE	295768	TRUE	3	11	Inconclusive		0.933611	N	N	Y	83.9479	N
80	G8	FALSE	12 week model	actin	UNKNOWN	SYBR	None							17.7553	17.7732	0.435802						TRUE	295768	TRUE	3	11	Inconclusive		0.932184	N	N	Y	83.9479	N
81	G9	FALSE	12 week model	actin	UNKNOWN	SYBR	None							17.872	17.7732	0.435802						TRUE	295768	TRUE	3	11	Inconclusive		0.926263	N	N	Y	83.9429	N
82	G10	FALSE	12 week model	actin	UNKNOWN	SYBR	None							17.2865	17.7732	0.435802						TRUE	295768	TRUE	3	11	Inconclusive		0.926104	N	N	Y	83.9429	N
83	G11	FALSE	12 week model	actin	UNKNOWN	SYBR	None							18.3929	17.7732	0.435802						TRUE	295768	TRUE	3	11	Inconclusive		0.937061	N	N	Y	83.7898	N
84	G12	FALSE	12 week model	actin	UNKNOWN	SYBR	None							17.1285	17.7732	0.435802						TRUE	295768	TRUE	3	11	Inconclusive		0.938247	N	N	Y	83.6373	N
85	H1	FALSE	12 week control	Ftl1	UNKNOWN	SYBR	None				1	0.647434	1.54456	17.8308	17.8538	0.439899		-0.525242	0.608173	0.271983	0	TRUE	265313	TRUE	3	11	Inconclusive		0.946718	N	N	Y	88.0444	N
86	H2	FALSE	12 week control	Ftl1	UNKNOWN	SYBR	None				1	0.647434	1.54456	17.1081	17.8538	0.439899		-0.525242	0.608173	0.271983	0	TRUE	265313	TRUE	3	11	Inconclusive		0.934427	N	N	Y	88.0444	N
87	H3	FALSE	12 week control	Ftl1	UNKNOWN	SYBR	None				1	0.647434	1.54456	18.2111	17.8538	0.439899		-0.525242	0.608173	0.271983	0	TRUE	265313	TRUE	3	11	Inconclusive		0.947472	N	N	Y	88.351	N
88	H4	FALSE	12 week control	Ftl1	UNKNOWN	SYBR	None				1	0.647434	1.54456	18.1098	17.8538	0.439899		-0.525242	0.608173	0.271983	0	TRUE	265313	TRUE	3	11	Inconclusive		0.96281	N	N	Y	88.351	N
89	H5	FALSE	12 week control	Ftl1	UNKNOWN	SYBR	None				1	0.647434	1.54456	18.0093	17.8538	0.439899		-0.525242	0.608173	0.271983	0	TRUE	265313	TRUE	3	12	Inconclusive		0.928802	N	N	Y	88.3815	N
90	H6	FALSE	12 week model	Ftl1	UNKNOWN	SYBR	None				1.37624	0.949701	1.99435	16.8099	16.7873	0.482105		-0.985975	0.649884	0.245633	-0.460733	TRUE	265313	TRUE	3	11	Inconclusive		0.917585	N	N	Y	88.2289	N
91	H7	FALSE	12 week model	Ftl1	UNKNOWN	SYBR	None				1.37624	0.949701	1.99435	16.851	16.7873	0.482105		-0.985975	0.649884	0.245633	-0.460733	TRUE	265313	TRUE	3	10	Inconclusive		0.949804	N	N	Y	88.3714	N
92	H8	FALSE	12 week model	Ftl1	UNKNOWN	SYBR	None				1.37624	0.949701	1.99435	17.2046	16.7873	0.482105		-0.985975	0.649884	0.245633	-0.460733	TRUE	265313	TRUE	3	10	Inconclusive		0.954484	N	N	Y	88.3714	N
93	H9	FALSE	12 week model	Ftl1	UNKNOWN	SYBR	None				1.37624	0.949701	1.99435	17.0813	16.7873	0.482105		-0.985975	0.649884	0.245633	-0.460733	TRUE	265313	TRUE	3	10	Inconclusive		0.942813	N	N	Y	88.3654	N
94	H10	FALSE	12 week model	Ftl1	UNKNOWN	SYBR	None				1.37624	0.949701	1.99435	15.9907	16.7873	0.482105		-0.985975	0.649884	0.245633	-0.460733	TRUE	265313	TRUE	3	10	Inconclusive		0.958176	N	N	Y	88.3654	N
95	H11	FALSE	12 week model	Ftl1	UNKNOWN	SYBR	None				1.37624	0.949701	1.99435	17.284	16.7873	0.482105		-0.985975	0.649884	0.245633	-0.460733	TRUE	265313	TRUE	3	11	Inconclusive		0.951293	N	N	Y	88.2122	N
96	H12	FALSE	12 week model	Ftl1	UNKNOWN	SYBR	None				1.37624	0.949701	1.99435	16.2892	16.7873	0.482105		-0.985975	0.649884	0.245633	-0.460733	TRUE	265313	TRUE	3	10	Inconclusive		0.962653	N	N	Y	88.0597	N
Analysis Type	Singleplex
Endogenous Control	actin
RQ Min/Max Confidence Level	95.0
Reference Sample	12 week control

## Sheet: Fth1
1week		actin	Fth1	△CT	Control △CT average	△△CT	Relative expression
Control	1#	18.6655	19.3016	0.636059	0.706533	-0.0704739	1.05006
	2#	18.8686	19.307	0.4384	0.706533	-0.268132	1.20425
	3#	19.1225	20.0439	0.921406	0.706533	0.214873	0.861622
	4#	18.9566	19.4885	0.531843	0.706533	-0.174689	1.12872
	5#	19.2396	20.2445	1.00496	0.706533	0.298423	0.813141
Model	1#	17.6592	18.7751	1.11592	0.706533	0.409386	0.752944
	2#	17.3823	18.0595	0.677204	0.706533	-0.0293285	1.02054
	3#	18.8955	19.7773	0.881838	0.706533	0.175305	0.88558
	4#	17.636	18.5142	0.878248	0.706533	0.171716	0.887786
	5#	18.2165	19.8961	1.67953	0.706533	0.972993	0.509448
4week
Control	1#	18.7676	19.4205	0.652912	0.569174	0.0837379	0.94361
	2#	20.0232	20.5461	0.522959	0.569174	-0.0462154	1.03255
	3#	19.3047	19.8942	0.58954	0.569174	0.0203663	0.985982
	4#	20.0272	20.7023	0.675121	0.569174	0.105947	0.929195
	5#	19.4858	19.8911	0.405338	0.569174	-0.163836	1.12026
Model	1#	16.9604	16.7764	-0.184015	0.569174	-0.753189	1.68552
	2#	17.6846	17.1212	-0.563442	0.569174	-1.13262	2.19256
	3#	18.3005	17.9975	-0.302992	0.569174	-0.872166	1.83041
	4#	17.4295	17.4389	0.00937271	0.569174	-0.559801	1.47407
	5#	16.973	17.5718	0.598768	0.569174	0.029594	0.979696
8week
Control	1#	17.999	19.6119	1.61288	0.875869	0.737008	0.599982
	2#	18.4482	19.3139	0.865656	0.875869	-0.0102131	1.0071
	3#	18.7485	19.338	0.589483	0.875869	-0.286386	1.21958
	4#	18.9612	18.9949	0.0337315	0.875869	-0.842138	1.7927
	5#	18.2201	19.4977	1.2776	0.875869	0.401728	0.756951
Model	1#	18.3633	17.9873	-0.375959	0.875869	-1.25183	2.38143
	2#	18.1319	17.2975	-0.834335	0.875869	-1.7102	3.27207
	3#	18.2268	18.3815	0.154724	0.875869	-0.721145	1.64849
	4#	17.7181	18.1979	0.479822	0.875869	-0.396047	1.3159
	5#	17.7664	17.2641	-0.502218	0.875869	-1.37809	2.59924
12week
Control	1#	16.9277	18.4578	1.53008	1.19917	0.330906	0.795037
	2#	18.1889	19.4439	1.25494	1.19917	0.0557709	0.96208
	3#	18.3568	19.0135	0.656689	1.19917	-0.542482	1.45648
	4#	17.2997	18.6547	1.35498	1.19917	0.155806	0.897631
	5#	18.8709	18.6269		1.19917	-1.19917
Model	1#	17.9051	18.458	0.552912	1.19917	-0.646259	1.5651
	2#	17.5915	17.1233	-0.468138	1.19917	-1.66731	3.17622
	3#	17.8368	18.5198	0.682959	1.19917	-0.516212	1.4302
	4#	17.9171	17.0084	-0.908674	1.19917	-2.10785	4.31047
	5#	18.2435	18.2556	0.0120506	1.19917	-1.18712	2.27698

## Sheet: Ftl1
1week		actin	Ftl1	△CT	Control △CT average	△△CT	Relative expression
Control	1#	18.944	18.5133	-0.430609	-0.317967	-0.112642	1.08121
	2#	18.5948	18.2352	-0.359558	-0.317967	-0.0415913	1.02925
	3#	19.259	18.9326	-0.326429	-0.317967	-0.00846252	1.00588
	4#	19.3006	18.9237	-0.376873	-0.317967	-0.0589062	1.04168
	5#	19.0613	18.965	-0.096365	-0.317967	0.221602	0.857613
Model	1#	18.9768	18.5961	-0.380749	-0.317967	-0.0627819	1.04448
	2#	17.9612	17.7194	-0.241808	-0.317967	0.0761589	0.94858
	3#	19.0375	18.5261	-0.511389	-0.317967	-0.193422	1.14347
	4#	17.1087	16.9705	-0.138103	-0.317967	0.179863	0.882787
	5#	18.3826	18.3368	-0.0457478	-0.317967	0.272219	0.828045
4week
Control	1#	19.7506	19.0643	-0.686293	-0.63404	-0.0522522	1.03688
	2#	18.5642	18.1433	-0.420984	-0.63404	0.213056	0.862708
	3#	19.5486	18.8775	-0.671112	-0.63404	-0.0370716	1.02603
	4#	18.8297	18.0955	-0.734268	-0.63404	-0.100228	1.07194
	5#	19.0275	18.3699	-0.657545	-0.63404	-0.0235046	1.01643
Model	1#	17.8977	16.7477	-1.15004	-0.63404	-0.515999	1.42998
	2#	18.0474	16.8892	-1.15814	-0.63404	-0.524098	1.43803
	3#	18.6505	17.5188	-1.13172	-0.63404	-0.497675	1.41194
	4#	17.7558	16.9725	-0.783327	-0.63404	-0.149287	1.10902
	5#	17.4159	16.6249	-0.791042	-0.63404	-0.157002	1.11497
8week
Control	1#	18.2307	18.1837	-0.0469875	-0.337806	0.290819	0.817438
	2#	19.0741	18.8475	-0.226532	-0.337806	0.111274	0.92577
	3#	18.6646	18.2115	-0.453091	-0.337806	-0.115284	1.08319
	4#	18.8239	18.5649	-0.259014	-0.337806	0.0787922	0.94685
	5#	18.9806	18.2772	-0.703407	-0.337806	-0.365601	1.28842
Model	1#	18.1319	17.1824	-0.949472	-0.337806	-0.611666	1.52802
	2#	18.112	17.3416	-0.770433	-0.337806	-0.432627	1.34969
	3#	18.7518	17.7757	-0.976145	-0.337806	-0.638338	1.55654
	4#	18.2246	17.4957	-0.728912	-0.337806	-0.391106	1.3114
	5#	17.816	16.7621	-1.05392	-0.337806	-0.716114	1.64275
12week
Control	1#	18.1992	17.8308	-0.368397	-0.525242	0.156845	0.896984
	2#	17.787	17.1081	-0.678904	-0.525242	-0.153662	1.11239
	3#	18.9131	18.2111	-0.702017	-0.525242	-0.176775	1.13035
	4#	18.565	18.1098	-0.455223	-0.525242	0.0700188	0.952626
	5#	18.431	18.0093	-0.421669	-0.525242	0.103573	0.930725
Model	1#	17.9919	16.8099	-1.18197	-0.525242	-0.656727	1.5765
	2#	17.9856	16.851	-1.13457	-0.525242	-0.609325	1.52555
	3#	17.2865	15.9907	-1.2958	-0.525242	-0.770555	1.70593
	4#	18.3929	17.284	-1.10892	-0.525242	-0.583679	1.49867
	5#	17.1285	16.2892	-0.839287	-0.525242	-0.314045	1.24319
