# Supplementary material for: Macrophage–Derived Ferritin Exacerbates Silica‐Induced Pulmonary Fibrosis via PIK3R2‐Mediated Fibroblast Differentiation
Source: Adv Sci (Weinh). 2026 Jan 21;13(17):e19191. doi: 10.1002/advs.202519191 (PMC13042690; doi:10.1002/advs.202519191)
Supplement: Supplementary file 4 — Supporting File 4: advs73867‐sup‐0001‐FiguresData.zip. [file ADVS-13-e19191-s001.zip › Supporting information Figure1-10/Figure 2/Figure 2J/Figure 2J.xlsx]

## Sheet: Sheet1
Raw data			relative expression
1 week			1 week		T test
Control	Silica	Control mean	Control	Silica
1.27	5.643	1.16875	1.08663	4.82824	0.00534618
0.791	2.618	1.16875	0.676791	2.24
1.741	4.281	1.16875	1.48963	3.66289
1.25	1.664	1.16875	1.06952	1.42374
0.935	1.624	1.16875	0.8	1.38952
0.964	1.746	1.16875	0.824813	1.4939
1.517	1.98	1.16875	1.29797	1.69412
0.882	4.541	1.16875	0.754652	3.88535
	2.298	1.16875		1.9662
4 week			4 week
Control	Silica	Control mean	Control	Silica	T test
0.374	2.594	0.806333	0.463828	3.21703	3.34855e-05
0.531	1.219	0.806333	0.658537	1.51178
0.367	3.133	0.806333	0.455147	3.88549
0.842	2.478	0.806333	1.04423	3.07317
1.466	2.569	0.806333	1.81811	3.18603
2.168	3.016	0.806333	2.68871	3.74039
0.478	1.809	0.806333	0.592807	2.24349
0.298	3.489	0.806333	0.369574	4.32699
0.733	3.02	0.806333	0.909053	3.74535
8 week			8 week
Control	Silica	Control mean	Control	Silica	T test
0.515	3.668	1.07071	0.480987	3.42575	0.000510714
0.83	4.582	1.07071	0.775183	4.27939
0.675	2.161	1.07071	0.63042	2.01828
1.274	3.817	1.07071	1.18986	3.56491
1.397	3.913	1.07071	1.30474	3.65457
1.249	9.122	1.07071	1.16651	8.51955
1.555	7.398	1.07071	1.4523	6.90941
	6.261	1.07071		5.8475
		1.07071
12 week			12 week
Control	Silica	Control mean	Control	Silica	T test
1.092	6.197	1.22571	0.890909	5.05583	3.54111e-05
1.101	9.07	1.22571	0.898252	7.39977
0.857	5.223	1.22571	0.699184	4.26119
1.193	7.15	1.22571	0.97331	5.83333
1.452	7.867	1.22571	1.18462	6.4183
1.529	3.849	1.22571	1.24744	3.14021
1.356	2.771	1.22571	1.10629	2.26072
	6.899	1.22571		5.62855
	6.326	1.22571
