# Supplementary material for: Macrophage–Derived Ferritin Exacerbates Silica‐Induced Pulmonary Fibrosis via PIK3R2‐Mediated Fibroblast Differentiation
Source: Adv Sci (Weinh). 2026 Jan 21;13(17):e19191. doi: 10.1002/advs.202519191 (PMC13042690; doi:10.1002/advs.202519191)
Supplement: Supplementary file 4 — Supporting File 4: advs73867‐sup‐0001‐FiguresData.zip. [file ADVS-13-e19191-s001.zip › Supporting information Figure1-10/Figure 3/Figure 3D/Figure 3D.xlsx]

## Sheet: Sheet1
Control	ferritin	Silica	Silica+ferritin
0.707	1.097	2.532	4.338
0.944	1.197	1.693	3.62
0.935	1.138	1.782	1.327
1.087	1.533	1.114	3.024
0.82	0.927	1.342	1.881
0.653	1.201	1.791	4.149
1.014	0.779	1.67	2.612
0.304	1.055	3.232	2.648
0.72	0.966	1.309	2.302
