# Supplementary material for: Macrophage–Derived Ferritin Exacerbates Silica‐Induced Pulmonary Fibrosis via PIK3R2‐Mediated Fibroblast Differentiation
Source: Adv Sci (Weinh). 2026 Jan 21;13(17):e19191. doi: 10.1002/advs.202519191 (PMC13042690; doi:10.1002/advs.202519191)
Supplement: Supplementary file 4 — Supporting File 4: advs73867‐sup‐0001‐FiguresData.zip. [file ADVS-13-e19191-s001.zip › Supporting information Figure1-10/Figure 3/Figure 3E.xlsx]

## Sheet: Sheet1
	OD	Absolute OD
0	0.061	0
1	0.109	0.048
2	0.16	0.099
3	0.212	0.151
4	0.26	0.199
6	0.344	0.283
8	0.392	0.331
10	0.454	0.393
SF动物
Groups	Animal Number	M/mg	HCL Volume /μL	Solution A /μL	Solution B /μL	OD	Absolute OD	calculated concentration	corrected by tissue weight (μg/mg wet weight)
Control	1#	10.5	210	105	52.5	0.275	0.214	4.91139	1.40325
	2#	12.9	258	129	64.5	0.279	0.218	5.01266	1.16573
	3#	12.6	252	126	63	0.303	0.242	5.62025	1.33816
	4#	11.8	236	118	59	0.29	0.229	5.29114	1.3452
Ferritin	1#	10.6	212	106	53	0.236	0.175	3.92405	1.11058
	2#	12.4	248	124	62	0.325	0.264	6.17722	1.49449
	3#	12.5	250	125	62.5	0.286	0.225	5.18987	1.24557
	4#	11.4	228	114	57	0.267	0.206	4.70886	1.23917
	5#	11.6	232	116	58	0.298	0.237	5.49367	1.42078
Silica	1#	14	280	140	70	0.303	0.242	5.62025	1.20434
	2#	12.4	248	124	62	0.32	0.259	6.05063	1.46386
	3#	11.2	224	112	56	0.285	0.224	5.16456	1.38336
	4#	11.3	226	113	56.5	0.281	0.22	5.06329	1.34424
	5#	11.5	230	115	57.5	0.346	0.285	6.70886	1.75014
Silica+Ferritin	1#	12.2	244	122	61	0.313	0.252	5.87342	1.44428
	2#	13.7	274	137	68.5	0.38	0.319	7.56962	1.65758
	3#	13.6	272	136	68	0.403	0.342	8.1519	1.79821
	4#	12.6	252	126	63	0.429	0.368	8.81013	2.09765
	5#	12.4	248	124	62	0.349	0.288	6.78481	1.64149
