# Supplementary material for: Macrophage–Derived Ferritin Exacerbates Silica‐Induced Pulmonary Fibrosis via PIK3R2‐Mediated Fibroblast Differentiation
Source: Adv Sci (Weinh). 2026 Jan 21;13(17):e19191. doi: 10.1002/advs.202519191 (PMC13042690; doi:10.1002/advs.202519191)
Supplement: Supplementary file 4 — Supporting File 4: advs73867‐sup‐0001‐FiguresData.zip. [file ADVS-13-e19191-s001.zip › Supporting information Figure1-10/Figure 4/Figure 4A/Go Analysis.xlsx]

## Sheet: Figure
GO_ID	GO_Term	GO_Category	IDs	S	TS	B	TB	Rich.Factor	P.value	Sig.Sign.P	Q.value	Sig.Sign.Q
GO:0042327	positive regulation of phosphorylation	Biological Process	ENSMUSG00000029377|Ereg, ENSMUSG00000035042|Ccl5, ENSMUSG00000022488|Nckap1l, ENSMUSG00000042228|Lyn, ENSMUSG00000019969|Psen1, ENSMUSG00000028249|Sdcbp, ENSMUSG00000021408|Ripk1, ENSMUSG00000040152|Thbs1, ENSMUSG00000029378|Areg, ENSMUSG00000033307|Mif, ENSMUSG00000028191|Bcl10, ENSMUSG00000022015|Tnfsf11, ENSMUSG00000022892|App, ENSMUSG00000032554|Trf, ENSMUSG00000030890|Ilk, ENSMUSG00000038187…	30	12872	34	22310	0.8824	0.000120597	***	0.00323861	**
GO:0030199	collagen fibril organization	Biological Process	ENSMUSG00000074934|Grem1, ENSMUSG00000041559|Fmod, ENSMUSG00000001506|Col1a1, ENSMUSG00000026043|Col3a1, ENSMUSG00000029661|Col1a2, ENSMUSG00000026042|Col5a2, ENSMUSG00000004846|Plod3, ENSMUSG00000026837|Col5a1, ENSMUSG00000034205|Loxl2, ENSMUSG00000021038|Vipas39, ENSMUSG00000024529|Lox, ENSMUSG00000070436|Serpinh1, ENSMUSG00000036545|Adamts2, ENSMUSG00000001555|Fkbp10, ENSMUSG00000028641|P3h1, …	40	12872	47	22310	0.8511	5.39434e-05	****	0.00161046	**
GO:0048146	positive regulation of fibroblast proliferation	Biological Process	ENSMUSG00000026193|Fn1, ENSMUSG00000027715|Ccna2, ENSMUSG00000029377|Ereg, ENSMUSG00000020053|Igf1, ENSMUSG00000041431|Ccnb1, ENSMUSG00000024610|Cd74, ENSMUSG00000036986|Pml, ENSMUSG00000022346|Myc, ENSMUSG00000002603|Tgfb1, ENSMUSG00000047407|Tgif1, ENSMUSG00000023067|Cdkn1a, ENSMUSG00000021932|Rnaseh2b, ENSMUSG00000027490|E2f1, ENSMUSG00000020689|Itgb3, ENSMUSG00000033307|Mif, ENSMUSG0000002801…	54	12872	64	22310	0.8438	4.50101e-06	****	0.000185301	***
GO:0046332	SMAD binding	Molecular Function	ENSMUSG00000026043|Col3a1, ENSMUSG00000029661|Col1a2, ENSMUSG00000026042|Col5a2, ENSMUSG00000036986|Pml, ENSMUSG00000022150|Dab2, ENSMUSG00000032440|Tgfbr2, ENSMUSG00000027230|Creb3l1, ENSMUSG00000039910|Cited2, ENSMUSG00000066232|Ipo7, ENSMUSG00000007613|Tgfbr1, ENSMUSG00000021067|Sav1, ENSMUSG00000026836|Acvr1, ENSMUSG00000024563|Smad2, ENSMUSG00000006932|Ctnnb1, ENSMUSG00000026496|Parp1, ENSMU…	47	12872	56	22310	0.8393	2.53853e-05	****	0.00085147	***
GO:0050840	extracellular matrix binding	Molecular Function	ENSMUSG00000029304|Spp1, ENSMUSG00000035493|Tgfbi, ENSMUSG00000029675|Eln, ENSMUSG00000031375|Bgn, ENSMUSG00000056481|Cd248, ENSMUSG00000018593|Sparc, ENSMUSG00000040152|Thbs1, ENSMUSG00000020689|Itgb3, ENSMUSG00000035279|Ssc5d, ENSMUSG00000027087|Itgav, ENSMUSG00000064080|Fbln2, ENSMUSG00000029309|Sparcl1, ENSMUSG00000005397|Nid1, ENSMUSG00000031785|Adgrg1, ENSMUSG00000028195|Ccn1, ENSMUSG000000…	25	12872	28	22310	0.8929	0.000308888	***	0.00706664	**

## Sheet: Sheet2
GO_ID	GO_Term	GO_Category	IDs	S	TS	B	TB	Rich.Factor	P.value	Sig.Sign.P	Q.value	Sig.Sign.Q
GO:0007179	transforming growth factor beta receptor signaling pathway	Biological Process	ENSMUSG00000035385|Ccl2, ENSMUSG00000026043|Col3a1, ENSMUSG00000024696|Lpxn, ENSMUSG00000029661|Col1a2, ENSMUSG00000021540|Smad5, ENSMUSG00000036986|Pml, ENSMUSG00000052384|Nrros, ENSMUSG00000059552|Trp53, ENSMUSG00000002603|Tgfb1, ENSMUSG00000022817|Itgb5, ENSMUSG00000060216|Arrb2, ENSMUSG00000032440|Tgfbr2, ENSMUSG00000031555|Adam9, ENSMUSG00000029860|Zyx, ENSMUSG00000039910|Cited2, ENSMUSG0000…	67	12872	80	22310	0.8375	5.59378e-07	****	2.90704e-05	****
GO:0032956	regulation of actin cytoskeleton organization	Biological Process	ENSMUSG00000029082|Bst1, ENSMUSG00000027399|Il1a, ENSMUSG00000029581|Fscn1, ENSMUSG00000028874|Fgr, ENSMUSG00000033220|Rac2, ENSMUSG00000028068|Iqgap3, ENSMUSG00000017144|Rnd3, ENSMUSG00000030707|Coro1a, ENSMUSG00000029449|Rhof, ENSMUSG00000046718|Bst2, ENSMUSG00000021948|Prkcd, ENSMUSG00000073982|Rhog, ENSMUSG00000020689|Itgb3, ENSMUSG00000052504|Epha3, ENSMUSG00000007815|Rhoa, ENSMUSG0000004184…	65	12872	78	22310	0.8333	1.19118e-06	****	5.73361e-05	****
GO:0030334	regulation of cell migration	Biological Process	ENSMUSG00000032796|Lama1, ENSMUSG00000040296|Ddx58, ENSMUSG00000047562|Mmp10, ENSMUSG00000049103|Ccr2, ENSMUSG00000020611|Gna13, ENSMUSG00000059456|Ptk2b, ENSMUSG00000035725|Prkx, ENSMUSG00000022378|Fam49b, ENSMUSG00000061353|Cxcl12, ENSMUSG00000028063|Lmna, ENSMUSG00000025743|Sdc3, ENSMUSG00000041498|Kif14, ENSMUSG00000032011|Thy1, ENSMUSG00000020689|Itgb3, ENSMUSG00000030123|Plxnd1, ENSMUSG0000…	74	12872	91	22310	0.8132	1.47971e-06	****	6.95959e-05	****
GO:0030307	positive regulation of cell growth	Biological Process	ENSMUSG00000020053|Igf1, ENSMUSG00000006519|Cyba, ENSMUSG00000031548|Sfrp1, ENSMUSG00000000957|Mmp14, ENSMUSG00000018920|Cxcl16, ENSMUSG00000056201|Cfl1, ENSMUSG00000059456|Ptk2b, ENSMUSG00000028655|Mfsd2a, ENSMUSG00000019970|Sgk1, ENSMUSG00000052593|Adam17, ENSMUSG00000047281|Sfn, ENSMUSG00000028249|Sdcbp, ENSMUSG00000029840|Mtpn, ENSMUSG00000060743|H3f3a, ENSMUSG00000007815|Rhoa, ENSMUSG0000000…	71	12872	87	22310	0.8161	1.86612e-06	****	8.58515e-05	****
GO:0030198	extracellular matrix organization	Biological Process	ENSMUSG00000049723|Mmp12, ENSMUSG00000035493|Tgfbi, ENSMUSG00000025355|Mmp19, ENSMUSG00000005800|Mmp8, ENSMUSG00000026193|Fn1, ENSMUSG00000027832|Ptx3, ENSMUSG00000029675|Eln, ENSMUSG00000001506|Col1a1, ENSMUSG00000026043|Col3a1, ENSMUSG00000024401|Tnf, ENSMUSG00000006403|Adamts4, ENSMUSG00000031740|Mmp2, ENSMUSG00000000957|Mmp14, ENSMUSG00000029661|Col1a2, ENSMUSG00000026042|Col5a2, ENSMUSG00000…	122	12872	162	22310	0.7531	2.05136e-06	****	9.28514e-05	****
GO:0001938	positive regulation of endothelial cell proliferation	Biological Process	ENSMUSG00000035385|Ccl2, ENSMUSG00000019987|Arg1, ENSMUSG00000037095|Lrg1, ENSMUSG00000006519|Cyba, ENSMUSG00000018500|Adora2b, ENSMUSG00000021702|Thbs4, ENSMUSG00000028128|F3, ENSMUSG00000054717|Hmgb2, ENSMUSG00000061353|Cxcl12, ENSMUSG00000037568|Vash2, ENSMUSG00000028108|Ecm1, ENSMUSG00000020689|Itgb3, ENSMUSG00000004043|Stat5a, ENSMUSG00000031520|Vegfc, ENSMUSG00000026228|Htr2b, ENSMUSG000000…	58	12872	69	22310	0.8406	2.55324e-06	****	0.000112543	***
GO:0000226	microtubule cytoskeleton organization	Biological Process	ENSMUSG00000038943|Prc1, ENSMUSG00000001473|Tubb6, ENSMUSG00000116358|Gm49450, ENSMUSG00000027331|Knstrn, ENSMUSG00000062380|Tubb3, ENSMUSG00000027306|Nusap1, ENSMUSG00000057666|Gapdh, ENSMUSG00000074802|Gas2l3, ENSMUSG00000035198|Tubg1, ENSMUSG00000017716|Birc5, ENSMUSG00000027496|Aurka, ENSMUSG00000001525|Tubb5, ENSMUSG00000019370|Calm3, ENSMUSG00000043091|Tuba1c, ENSMUSG00000018567|Gabarap, EN…	113	12872	149	22310	0.7584	2.67858e-06	****	0.000116542	***
GO:0045931	positive regulation of mitotic cell cycle	Biological Process	ENSMUSG00000019942|Cdk1, ENSMUSG00000041431|Ccnb1, ENSMUSG00000021190|Lgmn, ENSMUSG00000017716|Birc5, ENSMUSG00000004043|Stat5a, ENSMUSG00000022892|App, ENSMUSG00000028156|Eif4e, ENSMUSG00000044201|Cdc25c, ENSMUSG00000031176|Dynlt3, ENSMUSG00000029752|Asns, ENSMUSG00000027330|Cdc25b, ENSMUSG00000020745|Pafah1b1, ENSMUSG00000003518|Dusp3, ENSMUSG00000001100|Poldip2, ENSMUSG00000020516|Rps6kb1, ENS…	35	12872	38	22310	0.9211	3.08219e-06	****	0.000132393	***
GO:0071560	cellular response to transforming growth factor beta stimulus	Biological Process	ENSMUSG00000024803|Ankrd1, ENSMUSG00000019987|Arg1, ENSMUSG00000001506|Col1a1, ENSMUSG00000031548|Sfrp1, ENSMUSG00000002603|Tgfb1, ENSMUSG00000027204|Fbn1, ENSMUSG00000030093|Wnt7a, ENSMUSG00000034675|Dbn1, ENSMUSG00000026341|Actr3, ENSMUSG00000045817|Zfp36l2, ENSMUSG00000004099|Dnmt1, ENSMUSG00000045573|Penk, ENSMUSG00000042254|Cilp, ENSMUSG00000031503|Col4a2, ENSMUSG00000027750|Postn, ENSMUSG00…	54	12872	64	22310	0.8438	4.50101e-06	****	0.000185301	***
GO:0048146	positive regulation of fibroblast proliferation	Biological Process	ENSMUSG00000026193|Fn1, ENSMUSG00000027715|Ccna2, ENSMUSG00000029377|Ereg, ENSMUSG00000020053|Igf1, ENSMUSG00000041431|Ccnb1, ENSMUSG00000024610|Cd74, ENSMUSG00000036986|Pml, ENSMUSG00000022346|Myc, ENSMUSG00000002603|Tgfb1, ENSMUSG00000047407|Tgif1, ENSMUSG00000023067|Cdkn1a, ENSMUSG00000021932|Rnaseh2b, ENSMUSG00000027490|E2f1, ENSMUSG00000020689|Itgb3, ENSMUSG00000033307|Mif, ENSMUSG0000002801…	54	12872	64	22310	0.8438	4.50101e-06	****	0.000185301	***
GO:0032760	positive regulation of tumor necrosis factor production	Biological Process	ENSMUSG00000035385|Ccl2, ENSMUSG00000079227|Ccr5, ENSMUSG00000018930|Ccl4, ENSMUSG00000000982|Ccl3, ENSMUSG00000056529|Ptafr, ENSMUSG00000058715|Fcer1g, ENSMUSG00000006519|Cyba, ENSMUSG00000001123|Lgals9, ENSMUSG00000022037|Clu, ENSMUSG00000051439|Cd14, ENSMUSG00000030793|Pycard, ENSMUSG00000031101|Sash3, ENSMUSG00000026395|Ptprc, ENSMUSG00000032508|Myd88, ENSMUSG00000027863|Cd2, ENSMUSG000000672…	51	12872	60	22310	0.85	5.33571e-06	****	0.000217011	***
GO:0045669	positive regulation of osteoblast differentiation	Biological Process	ENSMUSG00000073489|Ifi204, ENSMUSG00000020053|Igf1, ENSMUSG00000005124|Ccn4, ENSMUSG00000025854|Fam20c, ENSMUSG00000021540|Smad5, ENSMUSG00000035914|Cd276, ENSMUSG00000025746|Il6, ENSMUSG00000007041|Clic1, ENSMUSG00000039153|Runx2, ENSMUSG00000025491|Ifitm1, ENSMUSG00000028063|Lmna, ENSMUSG00000054196|Cthrc1, ENSMUSG00000039942|Ptger4, ENSMUSG00000028988|Ctnnbip1, ENSMUSG00000024598|Fbn2, ENSMUSG…	59	12872	72	22310	0.8194	1.08383e-05	****	0.000405546	***
GO:0050714	positive regulation of protein secretion	Biological Process	ENSMUSG00000024803|Ankrd1, ENSMUSG00000023992|Trem2, ENSMUSG00000020053|Igf1, ENSMUSG00000027399|Il1a, ENSMUSG00000024030|Abcg1, ENSMUSG00000002603|Tgfb1, ENSMUSG00000054342|Kcnn4, ENSMUSG00000033860|Fgg, ENSMUSG00000036622|Atp13a2, ENSMUSG00000029468|P2rx7, ENSMUSG00000031555|Adam9, ENSMUSG00000039942|Ptger4, ENSMUSG00000031520|Vegfc, ENSMUSG00000021248|Tmed10, ENSMUSG00000028001|Fga, ENSMUSG000…	43	12872	50	22310	0.86	1.61053e-05	****	0.000569707	***
GO:0044344	cellular response to fibroblast growth factor stimulus	Biological Process	ENSMUSG00000001506|Col1a1, ENSMUSG00000035042|Ccl5, ENSMUSG00000031548|Sfrp1, ENSMUSG00000022346|Myc, ENSMUSG00000005087|Cd44, ENSMUSG00000032350|Gclc, ENSMUSG00000045817|Zfp36l2, ENSMUSG00000061731|Ext1, ENSMUSG00000027750|Postn, ENSMUSG00000025889|Snca, ENSMUSG00000027198|Ext2, ENSMUSG00000030536|Iqgap1, ENSMUSG00000021127|Zfp36l1, ENSMUSG00000028124|Gclm, ENSMUSG00000023034|Nr4a1, ENSMUSG00000…	28	12872	30	22310	0.9333	1.73646e-05	****	0.000605352	***
GO:0005518	collagen binding	Molecular Function	ENSMUSG00000049723|Mmp12, ENSMUSG00000038642|Ctss, ENSMUSG00000028111|Ctsk, ENSMUSG00000035493|Tgfbi, ENSMUSG00000021939|Ctsb, ENSMUSG00000050578|Mmp13, ENSMUSG00000021702|Thbs4, ENSMUSG00000027195|Hsd17b12, ENSMUSG00000032383|Ppib, ENSMUSG00000018593|Sparc, ENSMUSG00000020077|Srgn, ENSMUSG00000024529|Lox, ENSMUSG00000070436|Serpinh1, ENSMUSG00000001119|Col6a1, ENSMUSG00000020241|Col6a2, ENSMUSG0…	55	12872	67	22310	0.8209	1.95207e-05	****	0.000673544	***
GO:0071364	cellular response to epidermal growth factor stimulus	Biological Process	ENSMUSG00000001506|Col1a1, ENSMUSG00000006304|Arpc2, ENSMUSG00000027331|Knstrn, ENSMUSG00000022346|Myc, ENSMUSG00000056201|Cfl1, ENSMUSG00000045817|Zfp36l2, ENSMUSG00000001729|Akt1, ENSMUSG00000040354|Mars1, ENSMUSG00000011877|Git1, ENSMUSG00000026234|Ncl, ENSMUSG00000029730|Mcm7, ENSMUSG00000031357|Syap1, ENSMUSG00000037742|Eef1a1, ENSMUSG00000003518|Dusp3, ENSMUSG00000030536|Iqgap1, ENSMUSG0000…	45	12872	53	22310	0.8491	2.0617e-05	****	0.000699897	***
GO:0046332	SMAD binding	Molecular Function	ENSMUSG00000026043|Col3a1, ENSMUSG00000029661|Col1a2, ENSMUSG00000026042|Col5a2, ENSMUSG00000036986|Pml, ENSMUSG00000022150|Dab2, ENSMUSG00000032440|Tgfbr2, ENSMUSG00000027230|Creb3l1, ENSMUSG00000039910|Cited2, ENSMUSG00000066232|Ipo7, ENSMUSG00000007613|Tgfbr1, ENSMUSG00000021067|Sav1, ENSMUSG00000026836|Acvr1, ENSMUSG00000024563|Smad2, ENSMUSG00000006932|Ctnnb1, ENSMUSG00000026496|Parp1, ENSMU…	47	12872	56	22310	0.8393	2.53853e-05	****	0.00085147	***
GO:0090263	positive regulation of canonical Wnt signaling pathway	Biological Process	ENSMUSG00000001506|Col1a1, ENSMUSG00000031548|Sfrp1, ENSMUSG00000033952|Aspm, ENSMUSG00000002603|Tgfb1, ENSMUSG00000061048|Cdh3, ENSMUSG00000031696|Vps35, ENSMUSG00000019880|Rspo3, ENSMUSG00000021464|Ror2, ENSMUSG00000028452|Vcp, ENSMUSG00000055116|Arntl, ENSMUSG00000006800|Sulf2, ENSMUSG00000023972|Ptk7, ENSMUSG00000028173|Wls, ENSMUSG00000036273|Lrrk2, ENSMUSG00000028163|Nfkb1, ENSMUSG000000404…	78	12872	101	22310	0.7723	3.01176e-05	****	0.000996307	***
GO:0007169	transmembrane receptor protein tyrosine kinase signaling pathway	Biological Process	ENSMUSG00000002699|Lcp2, ENSMUSG00000003283|Hck, ENSMUSG00000028874|Fgr, ENSMUSG00000022372|Sla, ENSMUSG00000002602|Axl, ENSMUSG00000014599|Csf1, ENSMUSG00000024621|Csf1r, ENSMUSG00000059456|Ptk2b, ENSMUSG00000055254|Ntrk2, ENSMUSG00000021457|Syk, ENSMUSG00000042228|Lyn, ENSMUSG00000061132|Blnk, ENSMUSG00000053158|Fes, ENSMUSG00000022102|Dok2, ENSMUSG00000000409|Lck, ENSMUSG00000021464|Ror2, ENSM…	84	12872	110	22310	0.7636	3.19735e-05	****	0.00104538	**
GO:0050431	transforming growth factor beta binding	Molecular Function	ENSMUSG00000046186|Cd109, ENSMUSG00000052384|Nrros, ENSMUSG00000040152|Thbs1, ENSMUSG00000032440|Tgfbr2, ENSMUSG00000027087|Itgav, ENSMUSG00000007613|Tgfbr1, ENSMUSG00000024940|Ltbp3, ENSMUSG00000026836|Acvr1, ENSMUSG00000021253|Tgfb3, ENSMUSG00000041936|Agrn, ENSMUSG00000002944|Cd36, ENSMUSG00000090958|Lrrc32, ENSMUSG00000026814|Eng, ENSMUSG00000040488|Ltbp4, ENSMUSG00000029287|Tgfbr3, ENSMUSG00…	23	12872	24	22310	0.9583	3.41787e-05	****	0.00110249	**
GO:0014911	positive regulation of smooth muscle cell migration	Biological Process	ENSMUSG00000020053|Igf1, ENSMUSG00000005124|Ccn4, ENSMUSG00000035042|Ccl5, ENSMUSG00000021822|Plau, ENSMUSG00000006304|Arpc2, ENSMUSG00000022346|Myc, ENSMUSG00000048779|P2ry6, ENSMUSG00000022367|Has2, ENSMUSG00000020689|Itgb3, ENSMUSG00000039942|Ptger4, ENSMUSG00000033307|Mif, ENSMUSG00000028001|Fga, ENSMUSG00000027907|S100a11, ENSMUSG00000027750|Postn, ENSMUSG00000039217|Il18, ENSMUSG00000024087…	35	12872	40	22310	0.875	4.69087e-05	****	0.00146268	**
GO:0001837	epithelial to mesenchymal transition	Biological Process	ENSMUSG00000021109|Hif1a, ENSMUSG00000002603|Tgfb1, ENSMUSG00000034205|Loxl2, ENSMUSG00000042821|Snai1, ENSMUSG00000027654|Fam83d, ENSMUSG00000056758|Hmga2, ENSMUSG00000039191|Rbpj, ENSMUSG00000007613|Tgfbr1, ENSMUSG00000020358|Hnrnpab, ENSMUSG00000020846|Rflnb, ENSMUSG00000033953|Ppp3r1, ENSMUSG00000031328|Flna, ENSMUSG00000031565|Fgfr1, ENSMUSG00000038545|Cul7, ENSMUSG00000026814|Eng, ENSMUSG00…	35	12872	40	22310	0.875	4.69087e-05	****	0.00146268	**
GO:0030199	collagen fibril organization	Biological Process	ENSMUSG00000074934|Grem1, ENSMUSG00000041559|Fmod, ENSMUSG00000001506|Col1a1, ENSMUSG00000026043|Col3a1, ENSMUSG00000029661|Col1a2, ENSMUSG00000026042|Col5a2, ENSMUSG00000004846|Plod3, ENSMUSG00000026837|Col5a1, ENSMUSG00000034205|Loxl2, ENSMUSG00000021038|Vipas39, ENSMUSG00000024529|Lox, ENSMUSG00000070436|Serpinh1, ENSMUSG00000036545|Adamts2, ENSMUSG00000001555|Fkbp10, ENSMUSG00000028641|P3h1, …	40	12872	47	22310	0.8511	5.39434e-05	****	0.00161046	**
GO:0050680	negative regulation of epithelial cell proliferation	Biological Process	ENSMUSG00000060802|B2m, ENSMUSG00000031548|Sfrp1, ENSMUSG00000070691|Runx3, ENSMUSG00000002603|Tgfb1, ENSMUSG00000049871|Nlrc3, ENSMUSG00000073802|Cdkn2b, ENSMUSG00000039384|Dusp10, ENSMUSG00000040274|Cdk6, ENSMUSG00000025151|Maged1, ENSMUSG00000021067|Sav1, ENSMUSG00000030224|Strap, ENSMUSG00000030048|Gkn3, ENSMUSG00000029838|Ptn, ENSMUSG00000001249|Hpn, ENSMUSG00000057113|Npm1, ENSMUSG000000016…	54	12872	67	22310	0.806	6.32074e-05	****	0.00186064	**
GO:0007160	cell-matrix adhesion	Biological Process	ENSMUSG00000000290|Itgb2, ENSMUSG00000026193|Fn1, ENSMUSG00000035273|Hpse, ENSMUSG00000026043|Col3a1, ENSMUSG00000025473|Adam8, ENSMUSG00000037902|Sirpa, ENSMUSG00000024965|Fermt3, ENSMUSG00000027381|Bcl2l11, ENSMUSG00000047497|Adamts12, ENSMUSG00000063011|Msln, ENSMUSG00000026971|Itgb6, ENSMUSG00000033860|Fgg, ENSMUSG00000029163|Emilin1, ENSMUSG00000025351|Cd63, ENSMUSG00000001281|Itgb7, ENSMUSG…	64	12872	82	22310	0.7805	8.72059e-05	****	0.00244322	**
GO:0042327	positive regulation of phosphorylation	Biological Process	ENSMUSG00000029377|Ereg, ENSMUSG00000035042|Ccl5, ENSMUSG00000022488|Nckap1l, ENSMUSG00000042228|Lyn, ENSMUSG00000019969|Psen1, ENSMUSG00000028249|Sdcbp, ENSMUSG00000021408|Ripk1, ENSMUSG00000040152|Thbs1, ENSMUSG00000029378|Areg, ENSMUSG00000033307|Mif, ENSMUSG00000028191|Bcl10, ENSMUSG00000022015|Tnfsf11, ENSMUSG00000022892|App, ENSMUSG00000032554|Trf, ENSMUSG00000030890|Ilk, ENSMUSG00000038187…	30	12872	34	22310	0.8824	0.000120597	***	0.00323861	**
GO:0030512	negative regulation of transforming growth factor beta receptor signaling pathway	Biological Process	ENSMUSG00000046186|Cd109, ENSMUSG00000059552|Trp53, ENSMUSG00000029163|Emilin1, ENSMUSG00000026864|Hspa5, ENSMUSG00000052593|Adam17, ENSMUSG00000006205|Htra1, ENSMUSG00000038400|Pmepa1, ENSMUSG00000034612|Chst11, ENSMUSG00000030224|Strap, ENSMUSG00000030782|Tgfb1i1, ENSMUSG00000021253|Tgfb3, ENSMUSG00000021388|Aspn, ENSMUSG00000003316|Glg1, ENSMUSG00000038291|Snx25, ENSMUSG00000063382|Bcl9l, ENSM…	52	12872	65	22310	0.8	0.000125166	***	0.00335117	**
GO:0050840	extracellular matrix binding	Molecular Function	ENSMUSG00000029304|Spp1, ENSMUSG00000035493|Tgfbi, ENSMUSG00000029675|Eln, ENSMUSG00000031375|Bgn, ENSMUSG00000056481|Cd248, ENSMUSG00000018593|Sparc, ENSMUSG00000040152|Thbs1, ENSMUSG00000020689|Itgb3, ENSMUSG00000035279|Ssc5d, ENSMUSG00000027087|Itgav, ENSMUSG00000064080|Fbln2, ENSMUSG00000029309|Sparcl1, ENSMUSG00000005397|Nid1, ENSMUSG00000031785|Adgrg1, ENSMUSG00000028195|Ccn1, ENSMUSG000000…	25	12872	28	22310	0.8929	0.000308888	***	0.00706664	**
GO:0010761	fibroblast migration	Biological Process	ENSMUSG00000027777|Schip1, ENSMUSG00000036986|Pml, ENSMUSG00000020097|Sgpl1, ENSMUSG00000030890|Ilk, ENSMUSG00000030536|Iqgap1, ENSMUSG00000028062|Lamtor2, ENSMUSG00000028126|Pip5k1a, ENSMUSG00000055044|Pdlim1, ENSMUSG00000022783|Spag6l, ENSMUSG00000024750|Zfand5, ENSMUSG00000044700|Tmem201, ENSMUSG00000037362|Ccn3, ENSMUSG00000019947|Arid5b, ENSMUSG00000055322|Tns1	14	12872	14	22310	1	0.000451597	***	0.00960099	**
GO:0005161	platelet-derived growth factor receptor binding	Molecular Function	ENSMUSG00000042228|Lyn, ENSMUSG00000028019|Pdgfc, ENSMUSG00000025314|Ptprj, ENSMUSG00000026072|Il1r1, ENSMUSG00000021549|Rasa1, ENSMUSG00000000489|Pdgfb, ENSMUSG00000024620|Pdgfrb, ENSMUSG00000013663|Pten, ENSMUSG00000029231|Pdgfra, ENSMUSG00000025856|Pdgfa, ENSMUSG00000032006|Pdgfd, ENSMUSG00000020715|Ern1, ENSMUSG00000023951|Vegfa, ENSMUSG00000041417|Pik3r1	14	12872	14	22310	1	0.000451597	***	0.00960099	**
GO:0008092	cytoskeletal protein binding	Molecular Function	ENSMUSG00000025429|Pstpip2, ENSMUSG00000009073|Nf2, ENSMUSG00000030707|Coro1a, ENSMUSG00000034675|Dbn1, ENSMUSG00000070000|Fcho1, ENSMUSG00000032366|Tpm1, ENSMUSG00000030695|Aldoa, ENSMUSG00000054640|Slc8a1, ENSMUSG00000017390|Aldoc, ENSMUSG00000026466|Tor1aip1, ENSMUSG00000020152|Actr2, ENSMUSG00000024835|Coro1b, ENSMUSG00000026849|Tor1a, ENSMUSG00000068699|Flnc, ENSMUSG00000032231|Anxa2, ENSMUS…	58	12872	76	22310	0.7632	0.000538982	***	0.0111491	*
GO:0017134	fibroblast growth factor binding	Molecular Function	ENSMUSG00000023078|Cxcl13, ENSMUSG00000034220|Gpc1, ENSMUSG00000044533|Rps2, ENSMUSG00000040152|Thbs1, ENSMUSG00000020689|Itgb3, ENSMUSG00000027087|Itgav, ENSMUSG00000003316|Glg1, ENSMUSG00000024911|Fibp, ENSMUSG00000027193|Api5, ENSMUSG00000024359|Hspa9, ENSMUSG00000021645|Smn1, ENSMUSG00000031565|Fgfr1, ENSMUSG00000040952|Rps19, ENSMUSG00000005320|Fgfr4, ENSMUSG00000042312|S100a13, ENSMUSG00000…	23	12872	26	22310	0.8846	0.000747444	***	0.0146855	*
GO:0045236	CXCR chemokine receptor binding	Molecular Function	ENSMUSG00000034855|Cxcl10, ENSMUSG00000029417|Cxcl9, ENSMUSG00000023078|Cxcl13, ENSMUSG00000058427|Cxcl2, ENSMUSG00000029380|Cxcl1, ENSMUSG00000029371|Cxcl5, ENSMUSG00000029379|Cxcl3, ENSMUSG00000061353|Cxcl12, ENSMUSG00000029375|Cxcl15, ENSMUSG00000029373|Pf4, ENSMUSG00000027598|Itch, ENSMUSG00000029372|Ppbp	12	12872	12	22310	1	0.00135774	**	0.0228844	*
GO:0045651	positive regulation of macrophage differentiation	Biological Process	ENSMUSG00000022831|Hcls1, ENSMUSG00000034394|Lif, ENSMUSG00000014599|Csf1, ENSMUSG00000020644|Id2, ENSMUSG00000021408|Ripk1, ENSMUSG00000026029|Casp8, ENSMUSG00000021464|Ror2, ENSMUSG00000031077|Fadd, ENSMUSG00000032501|Trib1, ENSMUSG00000022105|Rb1, ENSMUSG00000031750|Il34, ENSMUSG00000029373|Pf4	12	12872	12	22310	1	0.00135774	**	0.0228844	*
GO:0017015	regulation of transforming growth factor beta receptor signaling pathway	Biological Process	ENSMUSG00000042834|Nrep, ENSMUSG00000002603|Tgfb1, ENSMUSG00000024529|Lox, ENSMUSG00000024563|Smad2, ENSMUSG00000085795|Zfp703, ENSMUSG00000001507|Itga3, ENSMUSG00000026814|Eng, ENSMUSG00000024515|Smad4, ENSMUSG00000032402|Smad3, ENSMUSG00000063632|Sox11, ENSMUSG00000053226|Dand5, ENSMUSG00000089736|Tgfbr3l, ENSMUSG00000033014|Trim33, ENSMUSG00000062694|Cav3, ENSMUSG00000034557|Zfyve9, ENSMUSG000…	18	12872	20	22310	0.9	0.0019612	**	0.0308048	*
GO:0030020	extracellular matrix structural constituent conferring tensile strength	Molecular Function	ENSMUSG00000001506|Col1a1, ENSMUSG00000026043|Col3a1, ENSMUSG00000029661|Col1a2, ENSMUSG00000026042|Col5a2, ENSMUSG00000028339|Col15a1, ENSMUSG00000001435|Col18a1, ENSMUSG00000026837|Col5a1, ENSMUSG00000025650|Col7a1, ENSMUSG00000048126|Col6a3, ENSMUSG00000031502|Col4a1, ENSMUSG00000028197|Col24a1, ENSMUSG00000004098|Col5a3, ENSMUSG00000001119|Col6a1, ENSMUSG00000020241|Col6a2, ENSMUSG00000031503…	28	12872	34	22310	0.8235	0.00213589	**	0.0333309	*
GO:0070411	I-SMAD binding	Molecular Function	ENSMUSG00000007613|Tgfbr1, ENSMUSG00000030782|Tgfb1i1, ENSMUSG00000024563|Smad2, ENSMUSG00000006932|Ctnnb1, ENSMUSG00000024182|Axin1, ENSMUSG00000031681|Smad1, ENSMUSG00000038780|Smurf1, ENSMUSG00000024515|Smad4, ENSMUSG00000000142|Axin2, ENSMUSG00000025880|Smad7, ENSMUSG00000036867|Smad6	11	12872	11	22310	1	0.0023541	**	0.0352029	*
GO:0030511	positive regulation of transforming growth factor beta receptor signaling pathway	Biological Process	ENSMUSG00000037095|Lrg1, ENSMUSG00000030530|Furin, ENSMUSG00000022150|Dab2, ENSMUSG00000052593|Adam17, ENSMUSG00000028249|Sdcbp, ENSMUSG00000040152|Thbs1, ENSMUSG00000019433|Gipc1, ENSMUSG00000073802|Cdkn2b, ENSMUSG00000025190|Got1, ENSMUSG00000039910|Cited2, ENSMUSG00000030782|Tgfb1i1, ENSMUSG00000032217|Rnf111, ENSMUSG00000024947|Men1, ENSMUSG00000023944|Hsp90ab1, ENSMUSG00000040998|Npnt, ENSMU…	25	12872	30	22310	0.8333	0.00271577	**	0.0400093	*
GO:0034713	type I transforming growth factor beta receptor binding	Molecular Function	ENSMUSG00000002603|Tgfb1, ENSMUSG00000032440|Tgfbr2, ENSMUSG00000021253|Tgfb3, ENSMUSG00000024563|Smad2, ENSMUSG00000038291|Snx25, ENSMUSG00000005656|Snx6, ENSMUSG00000026814|Eng, ENSMUSG00000032966|Fkbp1a, ENSMUSG00000025880|Smad7, ENSMUSG00000036867|Smad6	10	12872	10	22310	1	0.00408152	**	0.0527434	ns
GO:0070412	R-SMAD binding	Molecular Function	ENSMUSG00000024803|Ankrd1, ENSMUSG00000038400|Pmepa1, ENSMUSG00000024563|Smad2, ENSMUSG00000026496|Parp1, ENSMUSG00000032812|Arap1, ENSMUSG00000026872|Zeb2, ENSMUSG00000021096|Ppm1a, ENSMUSG00000038780|Smurf1, ENSMUSG00000024947|Men1, ENSMUSG00000024515|Smad4, ENSMUSG00000032402|Smad3, ENSMUSG00000002372|Ranbp3, ENSMUSG00000052684|Jun, ENSMUSG00000022191|Drosha, ENSMUSG00000021250|Fos, ENSMUSG000…	21	12872	25	22310	0.84	0.00504743	**	0.0619945	ns
GO:0005114	type II transforming growth factor beta receptor binding	Molecular Function	ENSMUSG00000002603|Tgfb1, ENSMUSG00000007613|Tgfbr1, ENSMUSG00000021253|Tgfb3, ENSMUSG00000026814|Eng, ENSMUSG00000039239|Tgfb2, ENSMUSG00000029287|Tgfbr3, ENSMUSG00000089736|Tgfbr3l	7	12872	7	22310	1	0.0212679	*	0.169297	ns
GO:0007183	SMAD protein complex assembly	Biological Process	ENSMUSG00000002603|Tgfb1, ENSMUSG00000024563|Smad2, ENSMUSG00000031681|Smad1, ENSMUSG00000032966|Fkbp1a, ENSMUSG00000024515|Smad4, ENSMUSG00000032402|Smad3, ENSMUSG00000046058|Eid2	7	12872	7	22310	1	0.0212679	*	0.169297	ns
GO:0030023	extracellular matrix constituent conferring elasticity	Molecular Function	ENSMUSG00000029675|Eln, ENSMUSG00000024053|Emilin2, ENSMUSG00000030116|Mfap5, ENSMUSG00000029163|Emilin1, ENSMUSG00000024909|Efemp2, ENSMUSG00000021186|Fbln5	6	12872	6	22310	1	0.0368693	*	0.244315	ns
GO:0005160	transforming growth factor beta receptor binding	Molecular Function	ENSMUSG00000037095|Lrg1, ENSMUSG00000002603|Tgfb1, ENSMUSG00000022144|Gdnf, ENSMUSG00000021253|Tgfb3, ENSMUSG00000024563|Smad2, ENSMUSG00000020124|Usp15, ENSMUSG00000039239|Tgfb2, ENSMUSG00000049907|Rasl11b, ENSMUSG00000032966|Fkbp1a, ENSMUSG00000018363|Smurf2, ENSMUSG00000032402|Smad3, ENSMUSG00000070939|Tgfbrap1, ENSMUSG00000029287|Tgfbr3	13	12872	16	22310	0.8125	0.0448746	*	0.289058	ns
