# Supplementary material for: Macrophage–Derived Ferritin Exacerbates Silica‐Induced Pulmonary Fibrosis via PIK3R2‐Mediated Fibroblast Differentiation
Source: Adv Sci (Weinh). 2026 Jan 21;13(17):e19191. doi: 10.1002/advs.202519191 (PMC13042690; doi:10.1002/advs.202519191)
Supplement: Supplementary file 4 — Supporting File 4: advs73867‐sup‐0001‐FiguresData.zip. [file ADVS-13-e19191-s001.zip › Supporting information Figure1-10/Figure 4/Figure 4A/Venn Analysis/Venn analysis.xlsx]

## Sheet: Sheet1
Control vs Silica	Control vs Silica + Ferritin	Silica vs Silica + Ferritin
Saa3	Saa3	Susd6
Gpnmb	Slfn4	Slfn4
Mmp12	Cxcl10	Gbp6
Susd6	Gpnmb	Cxcl9
Zc3h11a	Mmp12	Ifit1bl1
Lcn2	Rsad2	Gm12250
Ctss	Ifi205	Cxcl10
Ccl6	Gzmb	B3gnt2
Cd68	Ifi204	Mx1
Gm26315	Il1rn	Zc3h11a
Gm24447	Ifi211	Oasl1
Ly6i	Mx1	Gbp2
Clec7a	Zbp1	Gm4951
Trem2	Lilr4b	Pcdhga5
Mdm4	Fcgr1	Slc28a2
Ccl9	Oas3	Apol9b
Lilr4b	Serpina3f	Ms4a4c
Rn7sk	Ms4a4c	Gbp5
Gm9917	Oasl1	Ifi205
Cyp2a5	Ccr5	Ifit2
Atp6v0d2	Gbp6	Marchf1
Il1rn	Ifit2	Gm5431
Lhfpl2	Fcgr4	Ifi204
Zbtb4	Irf7	Vkorc1l1
Vkorc1l1	Ctss	Olfr56
Marco	AA467197	Rsad2
Pcdhgb6	Iigp1	Ifi211
Gm24270	Gbp5	Gbp4
Rn7s2	Isg15	Serpina3f
Ctsk	Gbp2	Lrch3
Rn7s1	Gm26315	Iigp1
Ctsd	Plac8	Ifi206
Gm24187	Ifit1bl1	Shroom4
Gm23935	Gm24447	Phf11b
Clec4d	Tgtp1	Tgtp1
Pon1	Gm43302	Ankrd1
Atp1a3	Ccr1	Tgtp2
Cybb	Gm12250	Gm12185
Clec4n	Serpina3g	Gzma
Fabp5	Oas1a	Apod
Pcdhga5	Cd68	Acod1
Rpph1	Ly6i	Gm43302
CT010467	Lilrb4a	Mdm4
Lars2	Timp1	Apol10b
Fam131a	Igtp	Igtp
Ikzf5	Ms4a6c	Phf11a
Lgals3	Clec7a	Gbp8
Gm38394	Lcn2	Ikzf5
Lilrb4a	Cfb	Syn3
Spp1	Ifi47	Irf7
Rmrp	Slamf7	Ccl4
Lrg1	Ly6c2	Calhm6
F10	Hk3	Gm38394
Fmod	Irgm1	Apol6
Pcdhgb2	Tgtp2	Irgm1
Itgb2	Ifit1	Klrk1
Mdfic	C3ar1	Zbp1
Cd300a	Gbp4	Zbtb4
Ube2c	Apod	Ms4a6b
Csf2rb	Oas1g	Ccl7
Ncapg2	Tlr13	Il2ra
Smad5	Slfn8	9930111J21Rik2
Chil3	Shroom4	Nkg7
Ccr1	Lhfpl2	Il1rl2
Eln	Gm9917	Pde4b
Tyrobp	Ifi209	Tarm1
Tnc	Cd274	Batf2
Tlr2	Ccl9	Pcdhga6
Wfdc17	Ifi44	Nos2
F7	Slfn1	Tgm4
Rn7s6	Tlr2	Slfn1
Syne1	Hba-a2	Il1r2
Ccna2	Pla2g7	Ccl12
Mpeg1	Phf11b	Phf11d
Retnla	Csf2rb	Gbp9
Csf2rb2	Rn7sk	Gm18852
Igf1	Phf11d	Cd274
Pld3	Ccl6	Gm18853
Hk3	Cyp2a5	Plac8
Fn1	Il18bp	Gbp3
Slc11a1	Oasl2	Cxcl13
Bcl2a1b	Hba-a1	Ly6c2
Fcgr3	Ankrd1	Ifi209
Fcer1g	Raver1	Ccr5
Sorbs1	F10	Ccl2
Nme9	Tgfbi	Ifi47
Gm47287	Pon1	Ifit1
Cdk1	Cipc	Il2rb
Nnat	Scgb3a2	Gm1966
C3ar1	Pirb	Slfn8
Itih4	Ifit3	Isg15
Colq	Slc15a3	Trim30b
Fmo3	Ifit3b	Fcgr4
Arnt	Trem2	Ifi213
Mosmo	Slc11a1	Fcgr1
Zbtb16	Clec4n	Kcnc3
Tlr13	Colq	Ifit3b
Pla2g7	Cybb	Ms4a6c
Gng2	Oas2	Ifi44
Cd84	Cd300lf	Mosmo
Ly9	Mx2	Dtx3l
Psap	Mpeg1	Ms4a4b
Mki67	Slc28a2	Tmem260
Itgam	Fcgr3	Mrap
Clec4a2	Ifi207	BC147527
Il33	Tnc	Fgl2
Vpreb3	Csf2rb2	Scoc
Oas3	Atp6v0d2	Arnt
Tpx2	Ifi206	Sell
Olr1	Itgb2	Gm20634
Oas1a	Ms4a6b	Insl3
Ctsb	Chil3	Oas3
Gm37033	Hbb-bs	Ifit3
Enah	Rn7s1	Gpr141
Gm25911	Ctsk	Hba-a2
Scoc	Rn7s2	Ltb4r1
Hvcn1	Lgals3	Ms4a6d
Gm44502	Hbb-bt	Gm21982
Scd1	Cd180	Slc6a20b
Gm47305	Scarna2	Plekha1
Hnrnpa3	Clec4d	Irs1
Plin2	Pde4b	Socs1
Stmnd1	Rn7s6	Septin2
Lrp12	Dhx58	Rnf213
Ankrd63	Gbp3	Serpina3g
Nr1d1	Ccna2	Ccl5
mt-Rnr1	Inmt	Sh2d2a
AA467197	Apol9b	Thap6
Fcgr1	Fst	Gbp7
Apoe	Itgam	Fst
Chil1	Spp1	Peak1
Fcgr2b	Lgals3bp	Il18bp
Cotl1	Ifi27l2a	Gvin1
Stk33	Cd300a	G530011O06Rik
Clec5a	Lair1	Cmpk2
Pi16	Mdfic	Hba-a1
Acp5	Gm12185	Dhx58
Bcl2a1a	Fcgr2b	Trex1
S100a4	Igfbp6	Pagr1a
Cyba	Basp1	Gm4070
Il1rl2	Vcan	Mmgt2
Cytl1	Gbp8	Ctla4
Cfap206	Epsti1	Serpinb9b
Itgax	9630028I04Rik	Gm8995
Slc15a3	Ptafr	Apol9a
Dnah6	Atp1a3	Daxx
Capg	Scimp	AA467197
Mrtfb	Stat1	Ifi214
Cd300c2	Ctsd	Fam131a
4930562C15Rik	Fmo3	Cd180
Mcemp1	Usp18	Cipc
Mmp19	Tpx2	Oas2
Hydin	Gm24187	Vps25
Gopc	Siglec1	0610040J01Rik
2410004P03Rik	Tyrobp	Gm38431
Dnah5	Lars2	Dnase1l3
Tgfbi	Herc6	Oas1g
C1qb	Gpr35	Mx2
Gm42047	Cd84	Htr7
Cnn1	Rtp4	Timp1
Septin2	C1qb	Nlrc5
Cfap58	Lypd2	Zbtb32
Exph5	Socs3	Oasl2
Racgap1	Gm25911	Lipg
Slc37a2	Gm23935	Ifi207
Itm2a	Upp1	Herc6
Pirb	Casp1	Irgm2
Fabp4	Slfn2	Usp18
Lgals1	Gm24270	Slc28a2b
Tgm4	Igf1	Vcl
Ccr5	Themis2	Klrb1c
Cfap44	Ifih1	Ereg
Erich3	Cd53	Icos
Cdhr3	Ch25h	Arg1
Lypd2	CT010467	Septin2
Slamf7	Gng2	Samd9l
Nrgn	Apobec1	Cfb
Cd52	Batf2	Zc3h12d
Steap4	Clec12b	Upp1
Spag16	Fn1	Stat1
Cfap53	Fgl2	AW112010
Scgb3a2	AW112010	Pcdhga4
Gla	Sirpb1c	Tnni2
Ccdc187	Cytl1	Ifih1
Top2a	Fabp5	Plac9a
Zranb3	Trim30a	Hbb-bt
Rpl7a	Cmpk2	Cd8a
B3gnt2	Irgm2	Micu3
Ttc29	Dtx3l	Gm49339
Thap6	Igsf6	Znfx1
Bst1	Dck	Themis2
Kcnq1ot1	Plau	Cd244a
Adgre1	Rnf149	Gm22133
Mapt	Plek	Gm19951
Ccdc153	Peak1	Adamts4
Plau	Pla1a	Gm6377
Basp1	Rmrp	Il18rap
Ctsz	Fcer1g	Wars
Gm10591	Wfdc17	Trim30a
Ccdc40	Smad5	Phf11c
Vnn1	Nr1d1	Ifi208
Mmp2	Pcdhgb6	Trim30d
Rsph10b	B2m	Serpina3m
Fam180a	Glipr2	Pla1a
Clip4	Nfil3	F3
Col1a1	Gzma	Ifi203
Chad	Lgals9	Tlr8
Rab32	Ankrd63	Gm11263
Tmem252	Clec5a	Cmip
C1qc	Scgb1a1	Casp4
Rsph4a	Lrrc25	Slamf7
Cenpf	Lpxn	4930430E12Rik
Ubxn10	Atf3	Runx3
Zbp1	Calml4	Treml2
Myo1f	Nme9	Hbb-bs
2310034G01Rik	Cd52	Il1b
Dnah10	Ly9	Dck
C1qa	Apol10b	Tvp23a
1110017D15Rik	Gbp9	Mme
9630028I04Rik	Gm49339	Abtb2
Slc16a11	Cdk1	Vcan
Fcgr4	Mlkl	Oas1a
Ankrd66	Clca3a1	Adap2
Slpi	Lrp12	Mlkl
Tmem260	Mmp19	Dusp2
Cfap100	Sting1	Tasor2
Malat1	Rnf213	Mettl7a2
Dnah12	Gda	Klra8
Rsad2	Tmem212	Rhov
Bcl9l	Ncf4	Tsr1
Ncf4	Mafb	Scimp
Gusb	Gm2606	Ikzf3
Drc1	Top2a	A330023F24Rik
Ceacam1	Serpina3n	Tgm2
Cd300lf	Litaf	9330175E14Rik
Ulk4	Micu3	I830077J02Rik
Rp1	Il7r	Rpl36a-ps3
Ptafr	Bst1	Klra2
Fbxl2	Trim30d	Enah
Pagr1a	Fmod	Trim14
Spag6l	Rpph1	Rnasek
Cstb	CT010467	Gm17334
Nf2	Ccdc153	Evi2b
Gm22009	Lgals1	Ccl21d
Ap4b1	Myo1f	Ifi203-ps
Tsnaxip1	Sema4d	Sp140
Clcn4	Gvin1	Fcrlb
Cyp2f2	F7	Gpr35
Timp1	Tnfaip2	Mtf2
CT010467	Ccl5	Isg20
Inmt	Gm4070	Stat2
Kif27	Ube2c	Pik3ap1
Tmem212	Slc37a2	Gm20633
Tnfrsf1b	Gla	Rtp4
Fam47e	Mt2	Iqcg
Ces1e	Ceacam1	Cd69
Tnfaip2	Fam47e	Slfn9
Six1	Hnrnpa3	Klrc1
Litaf	Aldh3a1	Parp14
Tnfrsf26	Sfrp1	Gnpda2
Dbp	Samd9l	Mmp25
Clu	Slc7a8	Rps12-ps12
Mycbpap	Mki67	Strn3
Abcg1	Xaf1	Gm20559
Cyp1a1	Marco	Gm11771
Serpina3g	Rrm2	Gpr171
Gfra1	Socs1	Klra7
BC051019	C1qc	Gm10689
Acss2	Gopc	Misp3
Ttll6	Cpne2	Ptges3-ps
Ces1g	Spi1	Lrrc25
Myb	Dnah6	Atp7a
Mcoln3	Gm37033	H2-Q5
Gsta2	Il2rb	Mndal
Ccdc180	Synm	Rps12-ps14
Cd53	Sp140	Slamf8
Ckap2	Plac9a	Xaf1
Dnah7c	Tppp3	Unkl
Gm12758	Kcnc3	Bcl9l
Irs1	Col3a1	Rps12-ps17
Rnf149	Gm7336	Trpm2
Scgb1a1	Pik3ap1	Mmp8
Mmp14	Tlr7	Rpl21
Ttc16	Ctsb	Dio2
Ms4a7	Mapt	Smpd3
Gm26035	Gbp7	Pstpip2
Ncf2	Dbp	Ddx60
Kndc1	Clec4a2	Zfp235
Cfb	Bcl2a1b	Lrrn4
Hpse	Hpse	Socs3
mt-Rnr2	Steap4	Ciita
Pgm1	Gm19951	Il1rn
Plek	Ms4a8a	Pdcd1
Vwa3a	Cd86	Tap1
Dnah11	Cfap100	Gm49759
Syngr1	Tnfrsf1b	Pde4a
Birc5	Capg	Lck
Spi1	Klrk1	Gm14325
Igsf6	Ifi203	Pcdhgb4
Dzank1	Nlrc5	Ncoa4-ps
Slc7a11	Pcdhga8	Gm5150
Nrxn2	Ttc29	Gpr18
Ctps	Esm1	Itk
Gm43579	Actc1	Jaml
Sec14l5	Slc16a11	Pnp2
Atox1	Vps25	Aldh1b1
Igfbp6	Gm38197	Aoah
Nckap1l	Retnla	Mxd1
Syn3	Plekho2	Rps11-ps1
Galnt15	Gm10736	Gm8451
9530026P05Rik	Rnf19b	Rps12-ps13
Ces1f	Hck	Gm10222
Rrm2	Tmem106a	Uba7
Tfec	Ces1e	Ston1
Col3a1	Plin2	Klra4
Gm43305	Cotl1	Mtcp1
Dnali1	Pcdhgb2	Gm16409
Mapk15	Gm14760	Fanca
Rilpl2	Dnah5	Tesk1
Isg15	Evi2a	Gm7536
Alox5ap	Gm44502	C2
Drc7	Lcp2	Rtn4rl2
Ifi205	Slc6a20b	Pml
Nfil3	Sh3bp2	Gm9083
Incenp	Parp9	Rpl28-ps3
Dnah3	Pgam1	Tlr1
Casc1	Col1a1	Hgf
Nrep	Hs3st1	Sirpb1a
Sfrp1	Nckap1l	Siglec1
Dnah2	9530026P05Rik	Parp12
Cpxm1	AB124611	Gm26384
Cdkl4	Olr1	Eif2ak2
Atp2c2	Adgre1	Irf1
Calml4	Tap1	Themis
Sirpa	Galnt15	Rnf19b
Mafb	Spa17	Ascc3
Gm44220	Daxx	Sp110
Col15a1	Trim30b	Parp9
Cfap54	Nrgn	Gm8623
Gm38197	Glrx	S100g
Ccdc113	Mrtfb	Sorbs1
Cfap65	Nfkbie	Naa25
Cxcl10	Clip4	Parp11
Plet1	Psmb8	Gm15448
Lipa	Cdhr3	Ccr1
Esm1	Gm28036	Bex2
AC151602	Tm6sf1	H2-T22
Cpne2	mt-Rnr1	H2-Q7
Pdpr	1110017D15Rik	Crybg1
Iqgap3	Snx10	Ccrl2
Mfap4	C1qa	Gm4950
Ltbp2	Cyth4	Trac
Sh3bp2	Mcm5	Slc35f6
Arl11	Ctps	Gm17017
Lgmn	Slc29a3	mt-Nd4l
Vwa3b	Iqcg	Dclre1c
5430405H02Rik	Tgm2	Cebpb
0610040J01Rik	Nkg7	Nrg4
Cfap161	Hvcn1	Il15ra
Clic6	Ppa1	Lgals3bp
Cdca3	Rab32	Gm9833
B2m	Gria1	Trim21
Lair1	Lncpint	Dgkq
Nr2c2	Plekha1	Smim22
Kifc1	Sla	Cmtr1
Drc3	Pml	Setdb2
Vcl	Hcls1	Fam167a
Cyp2s1	Alas2	Layn
Fam92b	Drc7	Nampt
Sirpb1c	Psap	Zfp335
Marcksl1	Itgax	Trim23
Abhd12	Casp3	Tubgcp4
Col5a2	Fpr2	Ccl8
Lrrc10b	Cd300c2	Tpt1-ps5
Tekt4	Ctsc	Casp1
Slc29a3	Arl11	Atm
Plk1	H2-Q7	Tmem213
Lrrc26	Scd1	Gm8960
Spef2	Gatm	H2-Q10
Ccdc78	6820408C15Rik	Ttn
Ripor2	H2-T22	Gm10073
Fth1	Stat2	Xdh
Adamts12	Gm10359	Cox6b2
9930111J21Rik2	Fam92b	Cd6
Fscn1	4930404I05Rik	Rps13-ps5
Oas1g	Lrch3	Nt5c3
Actc1	Ms4a7	Misp
Cfap57	Pld3	Hcar2
Grn	Syne1	AK157302
Ifi27l2a	Egr2	Sirpb1b
Lyz2	Acp5	Gm49322
Bcl2a1d	Eno1	Gm44597
Nusap1	Adrb3	Gm47283
Wdr66	Gm11771	Gm13453
Rhebl1	Ces1f	Atg9a
Ptgfr	Gm12671	Gm7206
Bbof1	Pld4	Epsti1
Sema4d	G0s2	Gm49172
Gm867	Cyp4f18	Gm12940
Fam183b	Hmox1	Parp10
Atp7a	Racgap1	Il6
Ftl1-ps1	Lipa	Ccl17
Glipr2	Clec4a1	Cops9
Tnni3	Cbr2	Zbtb16
Gm21955	Marchf1	Selp
Cd74	Slc39a14	Gm17494
Nrcam	Gpr65	Cgas
Gm25679	Lacc1	Ptpn22
Cckar	Cenpf	Abcb6
Cd14	Nf2	Gm10123
D430036J16Rik	Zranb3	Ikzf1
Dcdc2a	Sirpb1b	Gm5526
Lrrc36	Rgs16	Hk3
Sorcs2	Ap4b1	Serping1
Ak7	Parp14	Ddx58
Gas2l3	Stk33	Tnf
Ccl21a	Fam71f2	Lgals9
Kif22	Fmo1	BE692007
Hmox1	Lgmn	Gm8129
C5ar1	Sell	Gm14548
Laptm5	Hoxa7	Cnbd2
Adora2b	Vwa3b	Cd300lf
Inhba	Gm10076	Msr1
Col1a2	Col5a2	Abcb1b
Pifo	Clcn4	Fpr2
Gm4149	Arhgdig	Leng9
Bche	Il33	Acss2
Tbxas1	C5ar1	Higd1b
Ttc21a	Pde4a	Gm7600
Ppil6	Adam8	Ch25h
1700024G13Rik	Aif1	Plppr3
Fam71f2	Ltb4r1	Atf3
Gm17823	Mmp2	Clec12b
Anpep	Dynlrb2	Gm9824
Ppic	B3gnt2	Medag
Rbm33	Ccdc113	Pfkfb3
Nek5	Malat1	Il21r
Tcf19	Kcna2	Gm9733
B430010I23Rik	Tmem140	Lrrc17
Tcp11	Tnfaip3	Casp3
Gm17167	Chad	Noxa1
Cthrc1	Kif27	Apobec1
Mfsd12	Nusap1	Cd177
Tia1	Cdca3	C3ar1
Metrnl	Tubb6	Gm4332
Ccnb2	Slamf9	Gm6627
Hebp1	Nrros	Lair1
Ctsc	Klf2	Sco1
Trp53i11	Lrg1	Ppa1
Hipk2	1700094D03Rik	Gm11605
Tm6sf1	Vnn1	D630033A02Rik
Dnah9	Ppp1r14a	Slfn5
Mtf2	Ube2l6	Plekho2
Ccdc162	Mettl7a2	AB124611
Mt2	Naip2	Sting1
4930404I05Rik	Cyp2f2	Irf4
Ifi204	Bub1b	Hddc3
Ccl21b	Tsnaxip1	P2ry13
Ms4a6c	P2ry14	Acaa1b
Epsti1	Ccnb2	Tagap
Lpxn	Ubxn10	B430306N03Rik
Pgam1	Sh3pxd2b	Ramp1
Naip2	Mapk15	Pgc
Barx2	Tfec	Col7a1
Tnnt2	Lap3	Rps28
Slc39a2	Inhba	Rps12
Iqca	Gpr171	Tnfrsf25
Gm19935	Dnah7c	Kcnj2
Ifi30	Fgr	Gstp2
Procr	Rhebl1	Rps3a2
Dnah1	Fam183b	Tlr13
Nrros	Slc7a11	Scgb3a2
Pde4d	Mxd1	Gm2606
0610030E20Rik	Sap25	Ighg1
Ubxn11	Cd48	Rps8-ps5
Slfn2	Znfx1	Scx
Gm29538	Stmnd1	Gm15417
Ear2	Vav1	Slc2a1
Plac8	Snx20	Gm10362
Fam161a	Tnxb	Csf3r
Cep85	Gm4149	Rpl17-ps3
Atp6v0c	Selplg	Apol7a
Egr2	AC151602	Sema6c
Dpm1	Gm19935	Nrtn
Arg2	Cyp4f15	Lcp2
Gpr137b-ps	Hif1a	AC124742
H1f4	Irf5	Sp100
Itga2b	Nrcam	Ifi27l2a
Myo5a	AI506816	Gm46209
Nek6	Rab7b	Tomm6
Fam57a	Cyp1a1	Fam162b
Ankrd45	Galnt6	Ass1
Cd109	Lat2	Abi3bp
Serpina3n	Cyp7b1	Trafd1
Endog	Ncapg2	Ube2l6
Iglc2	Dnah10	Gm7292
Spag17	Adh7	Sfta2
Malt1	Wdr27	Hr
Ftl1	Ccdc81	Pnp
Hc	Six1	Gm5905
Cyp7b1	Gusb	Gm10250
Pax5	Gm1966	Ly6a
Zfp446	A430027H14Rik	Ripk3
Cep126	Alox5ap	Atp5mpl
Gm22133	Phf11c	Tlr7
Ifi211	Abtb2	Gm7899
Fam57b	Fank1	Smim11
S100a14	Dnaic1	Cyfip2
Lrrc74b	Ifi213	Gm9843
Armc3	Ctsz	Gm7079
6820408C15Rik	Vpreb3	Unc13a
Crlf1	Gm20559	Syp
9130230L23Rik	Ppil6	Ankrd49
Ms4a8a	Lrrc71	Serf1
S100a8	Dusp2	5430427O19Rik
Tnfaip8l2	Cfap126	Casp7
Slc7a8	Ccdc180	Map3k3
Lrrc51	Gm43579	Ccdc24
Adh7	Gm8995	Rplp2
Nme2	Gm44220	Atp5l2-ps
Ppbp	Rac2	Gm13339
Cyth4	Bak1	H2-T24
Clca3a1	Bex2	Clec3b
Gm17334	Aldh18a1	Rps29
Gm14322	Cfap54	Mthfr
Abcb6	Enc1	Tubb3
Heg1	Atp2a3	Adamts6
Napsa	Ccdc187	Fndc3a
Apobec1	Lrrc36	Mroh2a
Bmpr1b	Casp4	Gm14414
Znrf3	Ass1	Stx11
Sntn	Cyba	Tank
Gm15459	Ccdc65	Ptx3
Lat2	Cfap65	Cd8b1
Gpr65	Gm12537	H2-M3
Cd48	Rsph1	8430422M14Rik
Ftl2-ps	Ncf2	Igf2bp2
Efcab10	1700016K19Rik	Usp25
Il7r	Havcr2	Pirb
Sdr39u1	Ctxn1	Dusp4
Casp1	Gm48600	Rbm33
Btk	Fam166c	Gm26797
Ch25h	Cfap161	Gm11478
Evi2a	Fxyd1	Slfn2
Sftpd	Snx5	Pygm
Galnt6	2410004P03Rik	Elf4
Pik3r5	Col1a2	Hsh2d
Tacc3	Uhrf1	Cd46
Cyp3a13	Wars	Gm10252
Ccdc60	Ckap2	Adar
Tmem86a	Tmem35a	Slamf9
Sh3pxd2b	Ak7	Cxcr3
Trpv2	Ptpn6	Rnf24
Snx7	Eif2ak2	Plekhg4
Tubb6	B4galt5	Pgam1-ps2
Siglec1	5430405H02Rik	Rpl38
Slc36a1	Dzank1	Gm8337
Lgals3bp	Cd8a	Klrc2
Cfp	Tnfrsf11a	Alas2
Zfp407	Pcp4l1	H2-T23
Hcls1	Ttn	Gm10157
Bcl3	Drc1	Clic4
Atp2b2	Lmnb1	Marchf3
Dnm3os	Crybg2	Htr2a
Srcap	Tnfrsf26	Rflna
Gpr137b	Sp110	Glrx
Gm15590	AC160336	Eppk1
Pld4	Gpc1	Rab3a
Lpcat2	Atp1a2	Trip13
Mrc1	Itih4	Helz2
Syt5	Nt5c3	P2ry14
Msrb1	Dnah11	Ripor2
Eno1	Drc3	Cacna1a
Crybg2	Hmga1	Plac9b
Zfp385a	Laptm5	Gm14434
Ebf1	Atp2b2	H2-Q6
Adap1	Jaml	Cib2
Ccdc65	Arpc1b	Cd40
Mcm5	Ddx58	Rps6-ps3
Bub1b	Ankrd45	Itgal
Fank1	Misp	Nmi
Emilin2	Gm38431	Hif1a
Ncf1	Eif4a-ps4	Irf8
Spata18	mt-Rnr2	Lilr4b
9530077C05Rik	Itm2a	H2-Q4
Rnasek	Procr	Spn
Lcor	Gstp-ps	Ppp1r3b
Fasn	Syt5	Pin4
Mad2l1	H2-Ke6	Myc
Ly86	Iqgap3	Lamtor2
Cd276	Cd300lg	mt-Ts1
Wdr27	Gdf10	Gm10156
Hexa	Gm49322	Tgfbi
Efcab6	Ms4a4b	Gda
Ncaph	Tyms	Rubcnl
Azgp1	Ptpru	Tnfrsf4
Col8a2	Lpcat2	Lsm7
Gda	H2-M3	AV356131
Arhgap11a	Ptprc	Ndufa2
Irf7	Cd46	Emid1
Itgb6	Fendrr	Samhd1
Cyp4f18	Gm49539	B4gat1
Muc1	Gsta2	Rpl37a
Aif1	Isg20	Mdk
Nfam1	Cfap44	Pet100
Lcp1	Ccdc78	Meg3
Cd86	Tnfrsf12a	Gm7336
Ccdc146	Ddx60	Spa17
Gm13304	Gm18853	Dhrs9
Cldn8	Kifc1	Nipal1
Pcdhga2	Tnfaip8l2	mt-Atp8
Zfp526	Sirpa	Gm6344
Atp6v0c-ps2	Ubxn11	Slc15a3
Fam20c	Plac9b	Rps6-ps1
Tasor2	I830077J02Rik	Apoe
Dnase2a	Bcl2a1d	Hmgxb3
Csf2ra	Mmp14	Tnfrsf14
Rgs10	Hmgcs2	Pdpr
Nfe2l3	Psat1	Gm28151
Arhgap19	Srcin1	Gm5424
Dnah7a	Atp8b4	Lacc1
Ctsh	Mndal	Gm28438
Matk	Icos	Gm21188
Mfsd7a	Arpc2	Trem1
Col7a1	Gm12070	Cox6a2
Spc25	Hydin	Hcfc1r1
Rad51	Prr29	Alpl
Lmnb1	Pifo	Gm29216
Hkdc1	Shank2	Ptms
Zfp474	Pi16	Spata33
Ccdc150	Gpr137b-ps	Gm14597
Gm43637	Cstb	Smim27
Haao	Tank	4930486L24Rik
Fam124a	Ccdc40	Ccl3
Lrguk	Odf3b	Hck
Cd33	Mad2l1	Glrx5
Vim	Mme	Gm16867
Gyg	Malt1	Hsd17b7
Irf5	Tnni3	Gm10736
Tc2n	Vmp1	Nrarp
Sh3bgrl3	Samsn1	Rps16-ps2
Apobr	Gnptab	Cd28
Ccn3	Endog	Ccdc107
2210408I21Rik	Pstpip1	mt-Nd3
S100g	Plk1	Ndufa5
Fam166c	Eln	Mir703
Slc39a14	Gm47287	Gm2962
Adam28	Gm281	Slc16a3
Lamb3	Pkm	Igha
Gm48717	Tmem132d	Brms1
Ncapd2	Gm12758	Hoxb3os
Snx29	Barx2	Mmp13
Serpina3f	Cdca8	Gm8292
Npc2	Lrrc17	Igkc
Gatm	Bcl2a1a	Rps27a
Fstl1	Serping1	Zfp872
Cd63	Cracr2b	8430426J06Rik
Shank2	Tia1	mt-Te
Ngb	Spag6l	Gm16675
Proz	Fermt3	Psmb9
Gm24950	Zfp235	B4galt5
Esd	Parp11	Polr2l
Ccdc155	Wdr63	Clca3a1
Mdk	Lrrc23	Sppl2a
Dcdc2b	Jpt2	mt-Tl1
Gm37352	Gm22009	Klhl33
Clec12a	Irf1	Lpxn
Loxl1	Erich3	Krt8
Jmjd7	Gm18852	Gm9780
Man2b1	Phgdh	Sidt1
Atf3	Cfap58	Krt18
Scn5a	Myc	Rpl31-ps9
Mest	Arhgap30	Srcap
Gm10359	4930562C15Rik	Rgs14
Tifab	Ptgfr	Igfbp6
Ptgir	Rpl38-ps2	Plcl2
Cd302	Crybg1	Psmb8
Inf2	Ccdc114	Serpina3i
Bhlhe40	Catip	Nfkbie
Rgs22	Lcp1	Scn1b
Zmynd12	Clec3b	Ahcy
Ctsa	Ngb	Ptprc
Lrrc34	Fyb	Oas1b
Aurka	Ccdc24	Olfr77
Hepacam	Plk4	Asprv1
Gm8355	Tbxas1	Tent5a
Gm23849	Mgat3	Gm13408
Ube2v1	Nek5	Tnfaip3
Marchf1	Sox11	Lif
Cipc	Dab2	Gm47882
Aprt	Fam111a	Ipcef1
Gm2606	Chil1	Rpl35a
Cd44	Cd302	Enc1
Pnma1	S100a14	Crip1
Elmod1	Bst2	Fahd1
Ccdc81	Dnah1	Prxl2b
Vmp1	Ly86	Casp12
Ryr2	Gm43813	Ankrd52
Kif15	Kcnmb4	Etv6
Gm973	Gm867	Ndufa3
Lpl	Trpv2	Tmem140
Sting1	4833427G06Rik	Ap4e1
Tnfrsf23	Csf2ra	Ulbp1
Fam216b	Gm47305	Il7r
Id2	Usp2	Cyp1b1
Rnf128	Fam180a	Tnfsf14
Mfap5	2310034G01Rik	Tnfsf10
Adgb	Irf8	Inmt
Pcdhga12	0610030E20Rik	Tigd3
Eepd1	Dnali1	Atrip
Rnu2-10	Clec12a	Gm4202
Slc6a20a	Mcoln3	Gm36161
Gapdh	Acrbp	Rest
Rab7b	AV356131	Frg2f1
Gm30571	Zc3h12a	Gm6210
9530053A07Rik	Echdc1	Anapc13
Akap14	Armc3	Tmem106a
Col5a3	Tbx3os1	Aldh3a1
Hmcn2	1600014C10Rik	Cd247
Uhrf1	Hlf	Dhfr
Fbxo16	Gm29538	Ammecr1l
Mal	Mcemp1	Sirpb1c
Mx2	Itga5	Tor1aip1
Natd1	Gm49450	Glis3
Eno2	Slc28a2b	Pxmp2
Selplg	Sh2d2a	Cd3e
Hexb	8430422M14Rik	Cxcr6
Wdr93	Gpx2	Klhl3
Tyms	Milr1	9030025P20Rik
Gm14760	Ccdc30	Rpl18-ps1
Oasl2	BC051019	Nptx1
Fam161b	Ciita	Dusp10
Mcm3	H2-T23	Irx2
1500009L16Rik	Etv6	Rps21
Gpc1	Fam57a	Zfp456
Arhgef18	Rbp4	Sla
Gm7899	Emilin2	Cd86
Ppp1r32	H2-Q5	Gm14760
Itprid1	Neurl2	AI504432
Lgals9	Nfam1	Zfp52
Ifi47	Ncaph	Gstp-ps
Ndc80	Gm42047	Gm49338
Pclo	Dcdc2a	Mov10
Gm7336	Gm5559	Mesp1
Prcp	4430402I18Rik	Pmvk
Mgp	Exph5	Nlrp3
Ildr2	S100a4	Gm7846
Mtcp1	Pgm1	Chchd10
Efcc1	Gm26532	Arhgef37
Gpr35	Dnah7a	Neurl2
Tlr7	Mturn	Slc2a6
Npas2	Kcnq1ot1	Tmem132d
Gm22634	Esd	Pglyrp2
Relch	Gapdh	Flnc
Il18bp	Got2	Mrps21
Tnfrsf11a	Casp7	Gm42742
Gm7536	Cd14	Taf15
Armc2	Misp3	Eml5
Gm16433	Pim1	Acrbp
Gm13841	Grn	Abhd11os
Vcpkmt	Apbb1ip	Cmc2
Epha3	Cxcl16	Cox4i2
Slc5a1	Tekt1	Lag3
Gm13394	Gm12715	Gm5586
Rgs16	Adap1	Ndufa1
Cks1b	Tapbpl	Gm10080
C030013C21Rik	Rdm1	Ifitm3
Tmem106a	Lrrc10b	Itgb4
Cd63-ps	Ttc25	H2-T10
Apbb1ip	Parp12	Lilrb4a
Gm6210	Kif22	Rsph4a
mt-Tn	Elf4	Gm8894
Lca5l	Gm13394	Atl1
Ccl21d	Ifitm3	Pdik1l
Tnfrsf12a	Gm2574	Cbx8
Scimp	Cd276	Gm14207
Akt2-ps	Kif21a	Rin1
Gm23804	Ripk3	Ybx2
Sgpl1	S100a8	Gm7446
Nod2	Hr	Gm15222
Clcn5	Nrxn2	Carmil2
Lamc2	Adamts12	Kif4
Cnbd2	Pik3r5	Clec4e
Cip2a	Gm21955	Larp6
Cacnb3	Ulk4	Rpl30-ps8
Gm12671	Incenp	Acot1
Gm26444	Dnah2	Pla2g7
Gnptab	Rnh1	Bdkrb1
Slc9a4	Gm28151	Aard
Soat1	Fam57b	Rad18
Ndnf	Mycbpap	Pstk
Irx1	Cox6b2	Tut4
Gm37320	Casc1	Jmjd7
Dlec1	Il2rg	Upp2
Adam8	Gm49759	Snx10
Sox6	Ube2v1	Cd164l2
Matn4	Smim22	Pno1
Gm5559	Mmgt2	Fam181b
Plk4	Cd19	Cst7
Ccdc74a	Septin9	Rpl9-ps7
Spc24	Clu	Gm6548
Ptprz1	Slc31a2	Trbc1
Rassf1	Gm43305	Gm10443
Entpd3	Cndp2	Penk
Cxcl16	Tgm1	P2rx5
B3gnt7	Tnip1	Cryzl2
Fign	Lrrc59	Gm36995
H2-D1	Ccdc88b	Rps23-ps2
Spink5	Cnn1	Dek
Oaf	Nnat	Pola1
Snx10	Gfra1	Map2k6
Aoc1	Rad51	Glipr2
Nfkbie	Acoxl	Gadd45gip1
Gm12070	Cstf2	Irf9
Ptpn6	Mest	Tmem185a
Socs3	Metrnl	Ino80
Gja1	Furin	Inpp5e
Gnpda1	Sgpl1	Trpv6
Sel1l3	Psmd14	Gm11223
Vcan	Aurka	Gm15772
Psd	Gm15459	Rps13-ps4
Nabp1	Cfap57	Lrig2
Hck	Wdr66	Tmem35a
Espl1	Ccdc191	Gm13212
Ly6c2	Vim	Haspin
Batf	Il18rap	Slc7a8
Ccdc33	Slc7a10	Tlr4
Apoc1	A230057D06Rik	5830448L01Rik
Tmem120a	P2rx6	Nudc-ps1
Atm	Gm6545	Gm8369
Ifit1	Sema6c	mt-Tn
Creg1	Dnah9	Zfp455
Pycard	Lyrm9	Cthrc1
Hpgds	Anxa1	4933434E20Rik
Fam83e	Tifa	Csrnp1
Slfn8	Sntn	Gm26902
Tmem37	Fnip2	Mybl1
Ifi207	Ptgir	Atp8b4
Lrch4	Mfsd12	Trim12a
Asb14	Rasa4	Ly6c1
Loxl2	Abcg1	Smim24
Kif6	Tcf19	Jak2
Bgn	Ttc16	Lyve1
Rps8-ps5	Gm12033	Clec4a1
Fuca1	Hk2	Dnmt1
Snx5	H2-D1	Macrod1
Atp5mpl	Usp25	Pphln1
Fxyd5	Ptpn22	Gm31641
Gm12033	Lyz2	Gm2446
Hmox2	Tcirg1	Serpina3n
Kcne2	Itpka	Lockd
Rac2	Nme2	Kcnrg
Clec4a1	Il4ra	Kbtbd4
Tnnt3	Fstl1	Apoc1
Cks2	Noct	Cenpu
Rprm	Elmod1	Vps37b
Tcirg1	Sorcs2	Ifi35
Fam221b	1700007K13Rik	Snx20
Plin4	Marcksl1	Tlr3
Rab20	Nlrp3	Gria1
Gns	Plat	Map3k15
Galns	Ttll6	Tapbpl
Gas2l2	Ccdc86	Fmr1
Atp5g1	Mthfd2	Gstp3
Col18a1	Pycard	Mthfd2
P2ry2	Morn3	Apex1
Tgm1	Lrrc26	Calhm5
Ccdc170	Nek6	Ctxn1
Oas2	G6pdx	Macrod2
Cfap61	Tifab	Zfp800
Slc16a10	Tekt4	Cox5b-ps
Cilp	Pcdhac2	Gimap4
Fcrls	Lrrc43	Kdm3b
Crlf2	Eif2s1	Prr29
Ckap4	Gm10591	Id4
Aldh18a1	Wnt7a	A430027H14Rik
Pnpla7	Col18a1	Adrb3
A330023F24Rik	Trac	Cdca8
Gm10705	Bcl3	Gm5637
Ptrh1	2010204K13Rik	Purg
Nfkb2	Cd72	Zfp62
Sgk1	Gm26903	9630028I04Rik
Ubtd1	Uba7	Ncoa7
Trp53	Capza1-ps1	Sap25
2610307P16Rik	Spef2	E530011L22Rik
Emp3	Il13ra1	Pecr
Fuca2	Il1b	Nuak2
Smpd3	Slc2a1	Homer1
Adssl1	Heg1	Ntf5
Anln	Ppbp	Arel1
Gm2574	Csf1	Cmklr1
Tgfb1	Cd109	Spdl1
Sla	Tcp11	Adm
Serpine2	Psd4	Map2
Cfap221	Cdkn1a	Tor3a
Ormdl1	Nabp1	Jpt2
Ifi44	mt-Atp8	Rp1
mt-Ta	Smim4	Pfkp
Ttll10	Fabp4	Wfdc21
Adamts7	Dnaaf1	Fgr
Bak1	Inf2	Ptafr
Cftr	Scgb3a1	Pus7
Col5a1	Cfap53	Rpsa-ps9
Gm11263	Apobr	Gm45495
Gm7292	Ldlrad1	Doc2b
Ccdc171	Ubtd1	Gm21451
3300002A11Rik	AI662270	Atp10a
Ap3s1	Arhgef18	Echdc1
Blvra	Anln	Mfsd2a
Gm10709	Tnnt2	Gm38910
Arpc2	Ncf1	Amhr2
Vav1	Myd88	Fbln2
Ccdc80	Espl1	Havcr2
Gm10134	Insl3	Thbs1
Eef1akmt1	Nfkb2	Gm8213
Cenpa	Ppic	Akt3
Gm12751	Itgb6	Plcxd2
Gm12537	Ccr2	Carm1
AI182371	Spaca9	Cox15
Gm43720	Arid5a	Smim4
C030037D09Rik	Fbn1	Rpl15-ps2
Lap3	Scpep1	Begain
Rpl31	Scgb1c1	Rnf152
Zfp991	Timm23	Nfil3
Gadd45g	Trp53i11	Gm13436
Tmem268	Samhd1	Gm20900
Lsm5	H2-Q6	Sdcbp2
Psmb8	Cip2a	Adgrg5
Nceh1	Mcub	Gm6740
Gm9844	H2-K1	Klrg1
Efr3b	Ahcy	Ak5
G6pdx	H2-T24	AW011738
Blnk	Gm10709	Igsf6
Nap1l3	Msln	Gm12992
Septin9	Gm17167	Chl1
Actr3-ps	Arhgap11a	Pira2
Sowahb	Gm6548	Tor1aip2
C1qtnf6	Gas2l3	Rpl30-ps9
Rassf4	Fam20c	Pgam2
Blvrb	Slpi	Nrg1
Clmp	Pnp2	Krt79
Cd180	Capza1	mt-Ta
Disp2	Xylt1	Gm10676
Unc119	Plcg2	Gm44087
Riox2	Slc36a1	Srgn
Pla2g15	Slc39a2	Ms4a8a
H2ac18	Atp6v0c	4930481A15Rik
AI662270	Relch	Epb41l4aos
P2ry6	Fth1	Gm49474
Igsf10	Nampt	Rgs16
Smc2	Clcn7	Trim34a
Cox6a2	Scn5a	Tll1
AI506816	Cdkl4	Cd226
Fnip2	Myo5a	Spidr
Fan1	Rnd3	Gm49331
Rnh1	Ptpro	Piwil2
Slc15a2	Efcab12	Tmed5
Plod3	Igf2bp2	Zfp667
Fpr1	Cenpc1	Gm7331
Rtp4	Cstdc2	Gm15922
Mt1	Ly6a	Lyn
Dbn1	Gm26660	Rasa4
Gm10358	Adora2b	Creb5
Efhb	Gyg	Calml4
Gm5859	Pnp	Prnd
Cstf2	Lig1	Rdh5
Atp6v1c1	Klhdc8a	Slc31a2
Fbn1	Rilpl2	Dyrk3
Dhtkd1	Pdik1l	Il1f9
Aldoc	Fam162b	B2m
Tspan11	Cpxm1	Sema6b
Trim29	C2	Inpp1
Pkib	Adra1a	Rgs1
Gm7413	Gm10698	Serpina3h
Prdx1	Birc5	Lcor
Ttll9	9530053A07Rik	Ttc39c
Eif4a-ps4	Clmp	Rnd1
Glipr1	Itk	Trmt112-ps2
Lrrc25	AC113595	Il10ra
Ankrd37	Nrep	Mt2
Gclc	Ckap4	Pxk
Gba	Parp3	Zap70
Lcp2	Ccrl2	Traf3ip3
Bst2	Armc2	Gm11585
Gm49450	Icam1	Gm10136
Akr1b8	Csf3r	Resf1
Galc	Plet1	Chic1
Siae	Riiad1	Cers6
Aspg	Ackr3	2900093K20Rik
Nudt1	Il10ra	Tmem171
Vwa1	Daglb	Gm11353
Gm44421	Dclre1c	Reep2
Glrx	Gm25679	Smkr-ps
Rfc4	Faim2	Cxcl3
Serf1	Azgp1	Lcorl
E530011L22Rik	Irf9	Retnlg
Gstp3	Sp100	Gm17251
Prune2	Gns	Fyb
Psat1	Runx2	Cdkl3
8430429K09Rik	Ltbp2	Zfp984
Fsip1	Cdiptos	Azi2
Trib3	Zfp474	Fkbp5
Snx20	Gk	Popdc3
Fgr	Tfpi2	Vipas39
Plekho2	Gm37516	Dnaic1
Milr1	Cyp3a13	Prrx2
Got2	Cbs	Gm43813
Arhgap30	Wfdc6a	Arid5a
Jpt1	Uckl1os	Gm7964
Fam111a	Klhl6	Gm43549
Relb	Fscn1	Fmnl2
AB124611	Actr3-ps	Gm10420
Lacc1	Tacc3	Il4ra
Psmd14	Cd244a	Furin
Cblc	2010007H06Rik	Gatm
Slc41a2	Ikzf1	Zfp446
Gna15	Klhl33	Gimap7
Gm42659	Hepacam	Basp1
Ctsl	Gpr137b	Uhrf1bp1
Msln	Gm20634	Prkx
Kcnip2	F3	Plch2
Rrm1	Tmem37	Dkc1
Gm13292	Capza2	Myd88
Mfsd13a	Gm43637	Pnpt1
Ramp1	Gm2451	Gm20568
Gm2451	Zfp991	Stxbp5
Col6a3	Cd74	Lrrc41
Evl	Espn	Phgdh
Bdkrb2	Trp53	Gm49539
Arhgap25	Nthl1	Gm12671
Tmem273	Gm37352	H2-Eb2
Slc16a6	Trpm3	Spata5l1
Cmtm7	Plcl2	Prox2os
Gm15832	Dnm3os	Trbc2
Ky	Anpep	Ect2
Gapdh-ps15	Plbd1	Smyd5
Renbp	Sbno2	Scel
Dab2	Nod2	Cep135
Slc34a2	Ikbke	Slc25a22
Armcx2	Krt8	Gm16418
Gm5182	Iglc2	Csf1
Lig1	Parp10	Spag16
Gm43302	Trim21	Tmem202
H2-Q1	Trafd1	Pknox1
Uap1l1	Gm5138	9130023H24Rik
Gm5138	Ncapd2	Ubxn2a
Mcub	Gm22317	AI506816
Anxa1	Slc2a6	Gm37516
Havcr2	Adar	Rpl35a-ps4
Ly6e	Lyn	Agr2
Fndc1	Gm28729	Iqgap2
Htra1	Setdb2	2610528J11Rik
Dhcr7	Ogfr	Gm14586
Kdelr3	Blvra	Gm36266
Gm43085	Atp2c2	C430049B03Rik
Uchl3	1700020L24Rik	Klrd1
Lbp	Nrg1	Mmp28
Serpinb9	Arhgap19	Colq
Tmsb10	Fam166b	Arpc1b
Scpep1	Cap1	Hspd1-ps3
Fxyd2	Serpine1	Lap3
Arl8b	H2-Q4	Golm1
Uck2	Slc16a3	Gm15998
Ptgs1	Lrch4	Rps19-ps1
Bri3bp	Rab20	Slc6a14
Fmn1	Smc2	Cenpc1
Atp6v0d1	Parvg	Kmt2e
Slfn4	Vta1	Cd24a
Ms4a4c	Ttf2	Ms4a4d
Btbd19	Fam49b	Coro2a
Syk	Dcdc2b	Zfp78
Hmga1	Mal	Ankrd66
Pdgfrl	Rhov	Rnf114
Pmepa1	Clcn5	Cd53
Mx1	Stx11	Cd27
Gm31105	Cd177	Gm50143
Matn2	Fam124a	Hmgcr
Rpl32	Cenpq	Il7
Acp2	Col15a1	Vav1
Gm44751	Jpt1	Plaat3
Adora1	Nkiras2	Evi2a
Rspo3	Nmi	Adam1a
Zcchc4	Ttc6	Cst8
Parvg	Mcm2	Zfp407
P2rx5	Psmb9	Gm12669
Sh3kbp1	Olfm2	Itga5
Snrnp35	Nipa2	Tbrg1
Rpsa-ps7	5430427O19Rik	Particl
Efhd2	Tmem104	Ipp
Nkiras2	Jak2	Gimap3
Samsn1	Gna13	Tcof1
Shtn1	Gapdh-ps15	Bicra
Nus1	Prune2	Tnfrsf9
Oasl1	Plod3	Rasgrp1
Pstpip1	Efhd2	Gm4735
Lsp1	Zcchc4	Tmem45a
Chaf1b	Shisa5	Trim34b
Cln5	Dbn1	Pim1
Hmgb2	Sema6b	Birc6
Gnai1	Tor3a	Gm48557
Csf1r	Sytl3	Nmral1
Psmd8	Evi2	Fam166b
Gja4	Cln5	Flnb
Gm14036	Klra2	Tnfsf8
Fermt3	Ctsw	Mrpl23-ps1
Anxa4	Ctsh	Rpl7-ps7
Ccne2	Sdc3	Zfp697
Rassf2	Fam81a	Xrcc3
Gm5451	Abhd12	Ttf2
Fpr2	Bhlhe40	Cyb5d1
Cd72	Loxl1	Gm28439
Tmem232	Calr	Gm7887
S1pr2	N4bp2os	Hap1
H2az1	Igsf10	Usb1
E2f1	Fxyd5	Samsn1
Cndp2	Cd33	Capza1
Mlc1	Pcdhga4	Gm38309
Tinag	Zmynd12	Gm9104
Ppp1r14b	Gba	Sh2b2
Atp6v1b2	Dpep2	Gpr88
Unc13a	Zfp385a	Tcf23
Npc1	Mfsd7a	Ddx24
Slc40a1	Btk	Vipr1
H2-Eb1	Tlr1	Sema4d
P2ry10b	Tmem252	Mlana
Ttll1	Gm13292	Rhoh
Pqlc3	Fpr1	Was
Icam1	Ubash3b	Zfp605
Cenpq	Anxa4	Hmga1
Rap2b	Kcnab2	Tirap
Dck	Gm23849	Ampd3
Gfra2	Ptk2b	Serpine1
Tmem140	Tmem229b	Zfp951
Igfbp7	Dhfr	Stil
Pcyox1	Crlf2	Flrt3
Inhbb	C530043K16Rik	Rnf157
Gm45714	Oaf	Gm6542
Rpl7a-ps3	Cd2	Prcd
Ppargc1a	Gm44891	Inha
Sap30	Psma5	Plk3
Ror2	Mark1	Zbtb5
Irgm1	Rnf114	Nid2
Zc3h12a	Sfn	Prmt5
Pmvk	Dock2	Muc5b
Egfl6	Gm3235	Adam8
Gm21981	Mcm3	Mitd1
Plcg2	Arhgdib	Mcm5
Tmem132a	Id2	Rps19-ps2
Vps18	Trpm2	E030024N20Rik
Elovl1	Nubp2	Tlr2
Ppa1	H2-T10	Mau2
Mag	Kif4	4933412E12Rik
Cdca8	Rrm1	Bcl11b
Tubb5	Arg2	Gm21986
Rps2	Ccn3	Thy1
Ltc4s	Tbrg1	Zfp40
Mark1	Emilin1	Mctp2
Alg13	Cst8	Ube3c
Arpc1b	Snx7	Med12
Psma5	Gm48552	Aldh18a1
C3	Gm10358	Tent4a
Ccdc88b	Syngr1	Chek1
Tnfaip3	Rin1	Rps15a-ps6
Dpep2	Wdr46	Oxld1
Runx2	Prcp	Zfp709
Naaa	Prkx	Gfpt2
Hspa5	Vipas39	Zfp58
Pstk	Zfp52	Gm10359
Emilin1	Rgs14	Mpped2
Pkm	S1pr2	Twist2
Timm23	Pparg	Scyl3
Rnaset2a	8430426J06Rik	2610306M01Rik
Panx1	Slc39a1	Pla2g4a
Hacd4	Ifi208	Nxpe3
Tmem104	Asf1b	Peli1
H2-Ab1	P2ry10b	Tmem54
Shisa4	Mlxipl	Shf
Leo1	Chaf1b	Crybb3
Arid3a	Mfap4	Eif4e3
Ubash3b	Tmem86a	Haao
Ifitm1	Pgk1	Rpl35a-ps3
1600014C10Rik	Ninj1	Tbx6
Phgdh	Coro1a	9530082P21Rik
Iigp1	Arhgap25	Nme3
Tnip3	Mpp1	Psd4
Casp3	Cenpa	Gm16433
Col4a1	Ifi30	Grap2
Itga7	5430403G16Rik	Gstm2-ps1
Rhog	Aim2	Aspa
Ciao2a	Hspa5	Diaph3
2200002D01Rik	Cd44	Gm5850
Gm2a	Tnip3	Rpl35a-ps6
Gpx7	Tnfrsf23	Cnnm4
Scarb2	Gm43914	Vps13c
Pgd	Tnfrsf4	Gm9816
Pygl	Sppl2a	Gjb3
Sparc	Esyt1	Daglb
Aph1c	Dpm1	Gm9910
Wnt7a	Prr36	Dhx32
Ifi209	Tapbp	Cd4
Ndufb1-ps	Meig1	Gm15583
Taf6l	Eif1a	F730043M19Rik
Calr	Lox	B3gnt9
Pla1a	Il15ra	Gm4610
Upp1	Hsd17b12	Wdr5b
H2-DMb1	Axl	Bbs10
Dclk1	Ccdc150	Gm5851
Tnip1	Atp10a	Cd3g
Rcn3	Glipr1	2810021J22Rik
Tk1	Mreg	Gm47287
Tpcn2	Mov10	Trim5
Acss3	Znrf3	Cd96
Sdc1	Slc16a6	Marveld3
Adam17	Prkag3	Gm10698
Syngr2	Cdt1	Cep290
Ada	Sash3	Myb
H2-Aa	Smkr-ps	Uevld
Rps26	Abcb1b	Rps26-ps1
Kcnn4	1700001L19Rik	Gm26660
Ndufs8	Plin4	Dph1
Mpp1	Ccdc121	Alpk1
Cerk	Tubb5	Pcdhgb6
Kpna2	Mpp6	Gm15751
Gabarap	Rnf115	Ighv1-26
Uxs1	Galns	Cbwd1
Asf1b	H2-Q1	Dusp5
Wfs1	Batf	Popdc2
Ifit3	Serinc1	Gm12435
Fhl3	Vipr1	Zfp566
Sdcbp	Golm1	1110006O24Rik
AC113595	Slc7a5	Col9a3
H2-K1	Gm2011	Spag17
Hk2	Ap3s1	Tnnt1
Lamp1	Gpr153	Gm4459
Evi2	Ccdc80	Ctsw
Ccr2	C3	Smpdl3b
Eif2s1	Ndc80	Lrrc34
Tmem26	Cmip	Taf4b
Tmem167	Rap2b	Gm3235
Rnaset2b	Evl	Fam216b
Cmtm3	4933406B17Rik	Gm15163
Clic1	P2ry6	Gm5436
Cd22	Fbxo16	Padi2
5031439G07Rik	Acp2	Slc23a3
Klhdc4	Asah1	P2ry12
Atp6v0a4	Col4a1	Gm44891
Atp5e	9330162G02Rik	Tmem79
Prrx1	Ppt1	Tex11
Trim59	Fzd1	Gpr39
Gm14414	4930486L24Rik	Eef1akmt4
Vta1	Hmgb2	Ywhaq-ps3
Siglecf	Fndc1	Rbm24
Slc39a1	Psd	Trim6
Ccz1	Jmjd8	Gm49654
Xylt1	Edem1	Recql4
Tmem189	Tor1aip2	A2m
Nucb2	Serpinb9	Col11a1
Gk	Pkib	Esr1
Mfsd2a	Faf1	Cacna2d4
Dctpp1	Dok2	Fbxl22
Tmem192	Sco1	Mirt1
Lpcat3	Rnf24	Nudt17
Dbf4	Bgn	Mdga1
Arhgdib	Ncoa7	Mastl
Gm15500	Fndc3a	Gm6560
Slfn1	Krt18	Nhsl1
Lzic	Gm45222	1700030J22Rik
Atp8b4	Cd6	Nlrc3
Myo1e	Hmgxb3	Treml4
Ly75	C1qtnf6	Gm27252
P2ry14	Nubp1	Tmc5
Dglucy	Ap2m1-ps	Prr33
Echdc1	Sf3b4	Wfdc6a
Prkcd	Gm23804	Klra3
Tmem154	Mdh1b	Gm9392
Slamf9	Slc9a4	Farp2
Ptpro	Uck2	Akt2-ps
Tfg	Rab8a	Gm14305
Gm13889	Gm14597	Kyat3
Kctd1	Mapkapk3	Cxcl1
Themis2	Cmtr1	Znf41-ps
S100a9	Sh3kbp1	Crppa
Ube2l3	Ptges	Gm10425
Ccl22	Trim34a	4933440N22Rik
Chst11	Kars	Slc22a4
Rps8-ps2	Eps8	Zc3h6
Hat1	Sap30	4932422M17Rik
Fst	Slc6a20a	Myo19
Gm46209	Msrb1	Fbxl2
Ethe1	S100a9	Cxcr2
Atp5o	Gm10282	Ttc30a1
Neurl3	Efr3b	Zfp526
Il13ra1	Man2a1	Gm14269
Coro1a	Srms	Hmgb1-ps5
Serpinb6b	Gm4950	Pilrb1
Trpv6	Tk1	E130102H24Rik
Ctnnbip1	Soat1	Klf8
Ppt1	Arhgap9	Zfp433
Efemp2	Muc4	Gm2830
Marchf5	Ndnf	Zscan25
Dok2	Minpp1	Hmmr
Lamp3	Hmcn2	Aoc1
Cdca7	F13a1	Ifit1bl2
Gpr153	Alpl	Tmod4
Dhx58	C1ra	Mcm8
Kcnab2	Tuba1c	U2af1l4
Abca1	Trim12c	Gm26621
Cfl1	Cks1b	Gm44226
Klhdc8a	Slc25a5	Orc1
Aplf	Pfkp	Ttc21a
Sesn3	Nuak2	Gm26973
Hspa8	Nceh1	Gzmc
Igfbp4	Naaa	Zfp677
Sec61g	C4b	Nlrp1b
Gm7665	Serpinb6b	Gm32687
Arhgap8	Srgn	Tmem40
Fyb	Cacnb3	Fhl2
Gnpnat1	Cfl1	2610507I01Rik
1110008P14Rik	Zc3hav1	Fgd1
Rps29	Gm26444	Prelid2
Ear1	Lst1	Taf9
Serpinh1	Slc16a10	Gpr174
Cldn4	Rasgrp1	Kbtbd8
Rnd3	Ddhd1	Wt1
Mreg	Psma6	Agbl3
Mpp6	Jph1	Gm46224
Selenon	Tmem120a	Ncam1
Myo7a	Clic1	D430036J16Rik
Gm8797	Lif	Gm16589
Ntrk2	Pnck	Samd3
Mms22l	Napsa	Hspa1l
Gm12715	Tagap	Gm14322
Prdx4	Snap23	Ubtd2
Ccl17	Rpl35a-ps3	Gm43196
Gm11605	Vps35	Pla2g4c
Slc7a5	Rap2c	Itih2
Stom	Apoe	Ank2
Enc1	Shtn1	Zcwpw1
Sh2d1b1	Rsph14	C530005A16Rik
Efna4	2010001A14Rik	Has1
Slc7a7	Sdcbp2	Gpr85
Scx	Actr3	Msc
Amdhd2	Dbf4	Btc
Mfsd1	Rassf4	Gm21378
Wdr46	Helz2	Gm21092
Stmn1	Gstm6	Efcab7
0610009B22Rik	Flrt3	Neb
Rcan1	Gna15	Tmem108
Kcnj15	Spats2l	Gm10801
Ggh	Prkcd	Gm42732
Dnase1l1	Fasn	E430024I08Rik
1110038B12Rik	Sdcbp	9630013D21Rik
Tgif1	Tbx21	Hmga2
Mrc2	Emp1	4930429F24Rik
Mlkl	Kif15	Tdo2
Igtp	Ftl1	Rps18-ps6
Capza1-ps1	Marchf5	Prss46
Tceal9	Tacstd2	Sfmbt2
Sirpb1b	Slc25a22	Mss51
Stat1	Dennd1c	Gm14121
Tmem258	Hmga1b
Mybl2	Adam17
Islr	Tiparp
Rhod	Ripk1
Zfp872	Gm49474
Atp6v1e1	Ascc3
Fbxo32	H2-Q10
Micall2	Fmnl1
Neu1	Csf1r
Cd274	Spc25
Jpt2	Zfp984
Rnaseh2b	Mcm6
Rpl15	Gm21982
Gm5620	Mfsd1
Ptpn2	Myl12a
Slc39a11	Rab31
Snrpe	Ptpn1
Rpl24	Gnpda1
Fig4	Pla2g15
Supt4a	Dtl
Pign	Stk39
Klk13	Ranbp1
Cox5b	Zbtb32
Tifa	Dera
Ccdc86	Gm45605
Aebp2	Ube2l3
Mrpl18	Gm13841
Ifit3b	Gas2l2
Lst1	Hc
Ddhd1	Snora31
Vat1	Ada
Chac2	Eif2s2
Xaf1	Gclc
Tpp1	Snx29
Plaur	Dclk1
Cachd1	Slc39a11
Adamts2	Hexb
Ehhadh	Mybl2
1700017B05Rik	9930017N22Rik
Naip6	Itgal
Itga5	Ftl1-ps1
Rpl39	Klrb1c
Pmf1	Chst11
Rps11-ps1	Stat4
Il2rg	Abca6
Cd1d1	Tgif1
Uba52	Hat1
Otulinl	Serpinb8
Ubl5	Prex1
Hmga1b	Tbx6
Naglu	Ddx24
Rnf19b	Ifitm1
Wdr20	Kif20b
Noct	Myo1g
Ccdc126	Rab3il1
Ifngr2	Rnf157
Gm49339	Gm13056
Ldha	Unkl
Igsf8	Disp2
Ninj1	Atp6v0c-ps2
Cdh16	Rpl7a
Erp29	Rassf1
Snap23	Riox2
Rps12	Spn
Sftpa1	Bin2
Kctd12b	Dnase2a
Mcm2	Galnt7
Cdca4	Psme2
Heatr1	Ildr2
Tbc1d24	Lamc2
Gas7	9530077C05Rik
Comtd1	Polr2b
Tfpi2	Psmd12
Fkbp10	Tgoln1
Ifit2	Cdca4
Gm8325	Ankrd52
Gm8623	Loxl2
Dera	Zfp429
Cap1	Slx4ip
Sfn	Sel1l3
Spats2l	Rhof
Cdk7	Kpna3
Ptger2	Relb
Lin9	Ncoa4
Gm19990	Dglucy
Cx3cr1	Man2b1
Speg	Snx1
Sgpp2	Tpd52
Smim1	Dusp10
Nubp2	Ly6e
Crip1	Lck
Ifih1	Map2k1
Snhg6	Fig4
Lcmt2	Tbc1d2
Gm13456	Gm3364
Pim1	Ly6c1
Ak2	Eif4e2
Sfta2	Ly75
Tmem14c	Tmem154
Gm5905	Psmb10
Usp18	Gapdh-ps16
Mospd1	Heatr1
Edf1	Itga4
Kdm1b	Rps6ka3
Olfm1	Wdr20
Tuba1c	Sdc4
Colgalt1	Rflna
Taldo1	Lpcat3
Igkc	Rnf128
Rgs5	Trim12a
Mrpl54	1700017B05Rik
Aim2	Psmb7
Lrrc59	Slc35f6
Vnn3	Cldn4
Pgap1	Uxs1
Tmem176a	Cd3d
H2-DMa	Oas1b
Sqstm1	Slc35d2
Gcsh	Panx1
Bard1	Fuca2
Rps12-ps14	Cks2
Herc6	Trim14
Fam234a	Cacna1a
Arl4c	Nfkbid
Ppp1r3c	Pde1b
Snx1	Vars
Pigs	Rfc4
Rem1	Hsd17b7
Emp1	Gnpnat1
Serpinb8	Rps2
Penk	Fbxw17
Prkcb	Ubc
Lilra5	Natd1
Ppp1ccb	Col6a3
Dbi	Zdhhc16
Urah	Hspa8
Eva1a	Lgals8
Dap	Apobec3
Sash3	Nxt2
Ckmt1	Rasl10b
Clcn7	Mapkapk2
Htatip2	Ppp1ca
Cd9	Tmem167
Faf1	Tent2
Rab31	Plbd2
Hif1a	Col5a1
Bex3	Styxl1
Areg	Dipk1a
mt-Te	Plp1
Ppp1ca	Hebp1
Gm50388	Fes
Atp5md	Ptrh1
B3gnt3	Calm3
Rab8a	Mapk6
Enpp1	Akirin1
Il3ra	Thbs1
Tgtp1	Hk1
Topbp1	Ywhag
Zfp277	Dbnl
Gm6789	Plaur
Rps12-ps1	Ehhadh
Sftpc	Adamts7
Gm45774	Tfdp1
C1rb	Smyd5
Sh3rf3	Eif4a1
Ociad2	Pxk
Rpsa-ps9	Trib3
Mcts1	Tdrd7
Dtx4	Naa25
Arhgap9	Commd1
Asah1	Lipg
Slirp	Tlr4
Plbd2	Slc41a2
Pth1r	Gm2a
Lgi2	Nsd2
Rpl10-ps6	Apex1
Pbdc1	Ndst2
Prnp	Hap1
Klhl13	Thy1
Cxcl15	Gfra2
Parp9	Larp6
Samd14	Gramd3
Col6a1	Nmral1
Srr	Itgb7
Psmb7	Hmox2
Dock11	Fmn1
Stx6	Ptger4
Cln8	Ubl7
Fzd1	Impa2
Adamts17	Atox1
Impa2	H2-Ab1
Col6a2	Cd69
Trim30a	Hpgds
Pdzrn3	Rgs19
Ntpcr	Naip5
Ticam2	Rab35
Thg1l	Rab5c
Gpx1	Snx2
Parp3	Tor1aip1
Cd83	Lamb3
Wdr12	Epha3
Gapdh-ps16	Coro7
Gm16409	Adamts6
Il18	Gm14325
Amz1	Sparc
Tubg1	Tgfbr2
Pdcd5	Cd63
Pik3cg	Adap2
B4galt5	Sulf1
Hspe1	Sec13
Iah1	Sec24d
Med11	Tgfb1
Pbld2	Leo1
Uqcrb	Exosc10
Klhl6	Tent4a
Rnf26	Muc1
Wdr91	Neurl3
Tmprss4	Rbl1
Gm12854	Pla2g4a
Rab27b	Psmd8
Naa38	Gm10689
Psmb6	Cgas
Slc25a5	Rasd1
Rab29	Cfp
Plbd1	Gm10156
Polr1c	Spc24
Tagln2	Erap1
Sulf2	Cd3e
Gm7079	Casp8
Arl6ip1	Alpk1
Mrpl42	Rab11fip5
Edem1	Gm11249
Ttyh2	B3gnt3
Camk2b	Gcnt1
Akr1a1	Rnf34
Uqcc2	Mob1a
Dpp7	Kpna2
Oxct1	Baz1a
Rpl10-ps3	Wdhd1
Eif4e2	Adam9
Dsn1	Cp
Mmp9	Psme1
Ube2l6	Bnip3l-ps
Ccno	Sh3bgr
Sbno2	Cerk
Pgc	Srm
Glmp	Gpr132
Slc27a1	Cycs
Tnfsfm13	Ccl21a
Pfn1	Nipsnap3b
Psd4	mt-Tl1
Cd248	Arhgap8
Tmem254c	Lrrc41
Psma6	Pdgfrl
Gm3379	Pgm3
Phf11d	Bid
Ptpn1	Matk
Gm12960	Hexa
Nubp1	Col5a3
Pin4	Mindy3
Ryr1	Gm12751
Snx32	Gm26797
Sf3b4	Cd1d1
Polr2k	Creb3l1
Crat	Treml2
Plat	Naip6
Rpl38	Phf19
Ostm1	Snap29
Hsd17b12	Dsn1
Cox7a2	Vps37b
Pak1	Mospd1
Galnt10	Zfand2a
Gamt	Pnpla7
Tbc1d2	Actg1
Psmd12	G3bp2
Sp140	H2-DMb1
Tspo	Rgl1
Dram1	Mt1
Mcm4	Asnsd1
Rps6ka4	Plekhf2
Bhlhe41	Myof
Gm6793	Ube3c
Slco4c1	Ctsa
Gm10698	Azin1
Wsb2	Creb5
2700099C18Rik	Cse1l
Mrpl16	Gm6430
Asnsd1	E2f6
Gm8172	Vps18
Nxt1	Gja4
Gga2	Dnmt1
AW112010	Rbm43
Fam92a	Topbp1
Ostf1	Themis
Nostrin	P2ry2
Cd2	Slc7a7
Rrp12	Mms22l
Eif3f	Alg13
Fam181b	Unc93b1
Gm10282	Btbd19
Bloc1s3	Gja1
Slc6a8	Ap5b1
Tom1	Mars1
Atp5j2	Sgk1
Esyt1	Tec
Pdgfc	Hells
Azin1	Dnajc2
Ackr3	Slc16a1
Slc16a1	Tbc1d8b
Slc31a2	Psmc2
Gm3531	Tap2
Nudt5	Trim23
Rpl30	Ddx28
Tpm1	Psen1
Gpr107	Ccdc25
Tuba4a	Limk1
Lrfn4	Acot9
Cdkn1a	Sh2d1b1
Rnf166	Tsta3
Gins3	Lpl
Piwil4	Rab19
Gcnt1	Caprin1
Gm8960	Gm37795
Hmgn2	Ppm1h
Rps12-ps12	Ak2
Srxn1	Fcrls
Tgoln1	Gng12
Selenoh	Ppp1r18
Rpl29	Prim2
Gm14150	Tpi1
Wdhd1	Creg1
Xlr4b	Uba1
Zfp787	Slc5a1
Bora	Ell2
Slc35g1	BC048403
Frrs1	Rcan1
Stk39	Tmem268
Anxa5	Fbxo32
Srpx2	Zcchc2
Elob	Pik3cg
Mitf	Gm12960
Ndufa13	Eef1akmt1
Bcl6b	Tspo
Tbc1d9	Stom
Xlr	Mettl9
Zfp273	9930111J21Rik2
Tacstd2	Ppfia4
Tgfbr1	Rspo3
Wdr62	5031439G07Rik
Trim32	Vcpkmt
Tmem254b	Gm10222
Rpl23	Pign
Radil	Tmem131
Akirin1	Tpp1
Scamp5	Adam1a
Gm10136	Pola1
Ndufs6	Cers6
Klc4	Washc4
Gli1	Mrc1
Tmem254a	Micall2
Manba	Desi1
Rab35	Ccng1
Rtn4	Spg21
Serinc1	Slco4a1
Dynlt1-ps1	Syk
Fbln5	E130309D02Rik
Gm10362	Slc35g1
Gtf2f2	Cdkn2b
Mvd	mt-Nd4l
Gm4332	Arhgap15
Flt3	Zfp36l2
Ndufs4	Steap2
Gde1	Trbc1
Ptprc	Sass6
Actl6a	Pabpc1
Furin	Ifnar1
Hddc3	Rsl1
Commd7	Rab29
Kctd17	Eif3l
Pik3ap1	H2-Eb1
Gm46522	1500009L16Rik
Ass1	Rab1b
Cavin3	Zc3h11a
Gm6136	Akr1b8
Tapbpl	Tex10
Txn1	Lypla1
Gngt2	Gca
Itgb5	Nus1
Ndufb8	Psme2b
Rpl41	Chek2
Lrp2	Psmb2
Pepd	Trim25
Dctn3	Tpcn2
Rcc1	Gm6397
Rflnb	Gm6560
Atp5pb	Copb1
St6galnac4	Slc6a8
Atp6v0e	Atp6v0a4
B3glct	Tmco4
Rpl14	Cilp
Srm	P4ha1
Mettl9	Gm28439
Adam10	Ostm1
Col4a2	Tc2n
C1qbp	Mocos
Nfkbid	Gm17828
Ilvbl	Sacm1l
Tpi1	Actr2
Cenpc1	Pi15
Rab11fip5	Tgfbr1
Tpt1-ps5	Tlr3
Pgls	Gm15832
Ptpre	Ftl2-ps
Antxr1	Plekhg1
Gm11808	0610009B22Rik
Rps12-ps17	Prim1
Gm15772	Zfp324
Rbbp8	Ipcef1
Gm13493	Rrbp1
Tmem229b	Lbp
Pced1a	Map4k1
Sdhd	Arhgdia
Nipa2	Il21r
Tubb2b	Ccn5
Pacc1	Npc1
Fen1	Nop58
Gm6169	Rassf2
Daglb	Ptgs1
Tmem135	Atp5g1
Pet100	Grpel1
Pparg	Pno1
Apip	Itgav
Prelid1	Sirt2
Adk	Rpl31
Pdpn	Rnd1
Prr16	Tbc1d9
Mif	Car2
Lmnb2	Cenpj
Arhgap20	Srp72
Got1	Mitd1
Sirt2	Lzic
Gm13453	Eepd1
Lmna	Pdpn
Atp6v1d	Mfap3
Nudt19	Pcyox1
Gm34432	Atp5b
Cdt1	Uba3
Arl5c	Gm15590
Gm9493	Ifi203-ps
Large1	Surf4
Gm10131	Plaa
Pdlim4	Arid3a
Gsap	Rel
Nrp2	Slc27a6
Minpp1	Gm6136
Sema4a	2310022A10Rik
Tbc1d7	Rbm7
Tnfaip8	Actn1
Gm10036	Ttc9c
Ssr2	Rhbdf2
Atp6ap2	Cd22
Gm20634	Siae
Tep1	Ear2
Nrm	Kcnn4
Atp6v1a	Serpinh1
Pml	Gabarap
Cyp4v3	Sgms2
Vps35	Trim59
S100a11	Kdelr3
Hspbap1	Rpl15
Ogfr	Calm1
Trim12c	Tor2a
Dnajb11	Gimap4
Ffar2	Tpp2
Bcs1l	Gm14036
Tor2a	Atp6v1c1
Rps11	Psmd11
Btg1	Cenpm
Chek2	Galnt10
Rps3a3	Ppme1
Rasa4	Mtpn
Fam49b	Asns
Rpl6l	Ifi35
Gm9396	Adssl1
Eif3l	Dnajb11
Homer2	Tbc1d14
Gbp5	Rnaset2b
Ikbke	Fut4
Sftpb	Wdr1
B4galnt1	Scarb2
C77080	Rasal3
Rab3il1	Man2b2
Acsl4	Gspt1
Serinc2	Srxn1
Nedd8	Pfn1
Npy1r	Il17ra
Gpr132	AU040972
BC048403	Siglece
Atp5k	Lrp11
Gng5	Rnf139
Gm12411	1110038B12Rik
Gm5075	Olfm1
Gm11478	Gm9892
Stat4	Lrp10
Asna1	Inhbb
Rab5if	Bcl2l13
Rps13-ps4	Rhog
Snrpd3	N4bp1
Ebi3	Zmynd15
Gm10157	Stt3a
Gm9242	Aida
Rnpep	Ecd
Nipsnap3b	Adk
Lox	Wdr12
Mrps22	Smcr8
Mrps11	Pcbp1
Ttf2	Rpl32
Sae1	Dek
Rpsa-ps2	Blvrb
Zbtb45	Lsp1
Prkcsh	Efl1
Ctsw	Cd247
Tmem98	Hkdc1
Spg21	Ripk2
Rps12-ps18	Acss3
Olfml3	Cmtm7
Rbm47	Mthfr
Map4k1	Zmynd19
Cyp4f39	Slc8a1
Gpr157	Gm11847
Rpf2	Gnai1
H2-M3	Txnrd1
Csf1	Twf1
Cox6b1	Zfp28
Gm36266	Arel1
Rps12-ps11	Ldha
Fut4	Klra8
Ubl7	Uba6
Cdh11	Dnase1l1
Tpd52	Cd164
Il4ra	Gm4735
Cntrob	Nup205
Desi1	Tmem184c
Bloc1s6	Zdhhc13
Zfp691	M6pr
Mthfd2	Ap1s3
Tspan6	Zbtb5
Ppib	Fgd3
Rps3a2	Emp3
Arhgdia	H2-Aa
Cox7b	Tbc1d31
Dhrs7b	Rap1gds1
Rplp0	C1rb
Efl1	Spink5
Apool	Bcl11b
Gm14494	Gnpda2
Commd1	Tes
Gng10	Ptger2
Gmnn	Arsb
Lactb	Clic4
B4galt6	Thoc6
Snx12	Fuca1
Sowahc	Qrich1
Mgat4b	Npc2
Tapbp	Gnl3
Mmgt1	Igfbp7
Hs6st1	Fhl3
Ddx28	Asna1
Rps12-ps16	Mpzl3
Cdc7	Rcl1
Gm37795	Ezh2
Srd5a3	Cxcr6
Sdc3	Ntpcr
Eri1	Gars
Clybl	Zbtb7b
Arsb	Ndrg1
Tonsl	Armcx2
Igfbp2	Gm12435
Atp5c1	Ndel1
Rragc	B4galt6
Gm12428	Mboat1
Yipf3	Pqlc3
Trim30d	Tmem126a
Gmpr2	Gm45714
H3f3a	Rad18
Dag1	Adam10
Myl12a	AI504432
Eci1	Grina
H2-Q7	Psmb6
Ppp1r13l	Cnn2
Dennd1c	Elovl7
Mdh2	Adam12
Itgb3	Vps26a
Lrrk2	Rraga
Snrpa	Gm7324
Zdhhc2	Ciao2a
E2f3	Bcl10
Snrpg	Csrp1
Abcd3	Ndufs8
6330403K07Rik	Yars2
Pgf	Arhgap1
Gm11249	Cpsf2
Ube2a	A630001G21Rik
Cmpk1	E2f3
Slc10a3	Dok3
Gm7334	Cept1
Ugp2	Ube2d3
Gm6397	Yipf5
Gm15222	Irx1
Oaz1-ps	Tubgcp4
Slc35b2	Cmtm3
Siglece	Junb
Gm6170	Carm1
Nme1	Nostrin
Smim3	Arsa
Vars	Fen1
Glb1	Dynlt1a
Psmb2	Retnlg
Myc	Stk24
Tsta3	Picalm
Gm5854	Rab8b
Col16a1	Pfkfb3
Rab13	Gm5424
Nectin2	Klk13
Cox5a	Lcorl
Trappc1	Cdca7
Mrpl43	Hacd2
Nlrp3	Mrpl30
Capza1	Mtrr
Ak6	Kdelr2
Nsa2	Ube2q2
Lyz1	Scamp2
Gins1	Thg1l
Tbc1d31	Sdc1
Tax1bp3	Xrn2
Mrpl22	6530402F18Rik
Gna13	Pcna
Eef1a1-ps1	Uevld
Hmgb3	Arrb2
[truncated: 1,747 more rows]
