# Supplementary material for: Macrophage–Derived Ferritin Exacerbates Silica‐Induced Pulmonary Fibrosis via PIK3R2‐Mediated Fibroblast Differentiation
Source: Adv Sci (Weinh). 2026 Jan 21;13(17):e19191. doi: 10.1002/advs.202519191 (PMC13042690; doi:10.1002/advs.202519191)
Supplement: Supplementary file 4 — Supporting File 4: advs73867‐sup‐0001‐FiguresData.zip. [file ADVS-13-e19191-s001.zip › Supporting information Figure1-10/Figure 4/Figure 4C-4F.xlsx]

## Sheet: ACTA2
Block Type	96-Well 0.2-mL Block
Calibration Background is expired	Yes
Calibration Background performed on	10-25-2020
Calibration Pure Dye ABY is expired	Yes
Calibration Pure Dye ABY performed on	10-25-2020
Calibration Pure Dye FAM is expired	Yes
Calibration Pure Dye FAM performed on	10-25-2020
Calibration Pure Dye JUN is expired	Yes
Calibration Pure Dye JUN performed on	10-25-2020
Calibration Pure Dye NED is expired	Yes
Calibration Pure Dye NED performed on	10-25-2020
Calibration Pure Dye ROX is expired	Yes
Calibration Pure Dye ROX performed on	10-25-2020
Calibration Pure Dye SYBR is expired	Yes
Calibration Pure Dye SYBR performed on	10-25-2020
Calibration Pure Dye TAMRA is expired	Yes
Calibration Pure Dye TAMRA performed on	10-25-2020
Calibration Pure Dye VIC is expired	Yes
Calibration Pure Dye VIC performed on	10-25-2020
Calibration ROI is expired	Yes
Calibration ROI performed on	10-25-2020
Calibration Uniformity is expired	Yes
Calibration Uniformity performed on	10-25-2020
Chemistry	SYBR_GREEN
Date Created	2023-09-01 20:49:57 PM CST
Experiment Barcode
Experiment Comment
Experiment File Name	D:\WLQ-YYQ\HPF\2023-9-1-HPF-Ferritin-2.eds
Experiment Name	2023-9-1-HPF-Ferritin-2
Experiment Run End Time	2023-09-02 04:31:34 AM CST
Experiment Type	Comparative Cт (ΔΔCт)
Instrument Name	272325018
Instrument Serial Number	272325018
Instrument Type	QuantStudio™ 3 System
Passive Reference	ROX
Post-read Stage/Step
Pre-read Stage/Step
Quantification Cycle Method	Ct
Signal Smoothing On	true
Stage where Melt Analysis is performed	Stage3
Stage/ Cycle where Ct Analysis is performed	Stage2, Step2
User Name
Well	Well Position	Omit	Sample Name	Target Name	Task	Reporter	Quencher	Quantity	Quantity Mean	Quantity SD	RQ	RQ Min	RQ Max	CT	Ct Mean	Ct SD	Delta Ct	Delta Ct Mean	Delta Ct SD	Delta Ct SE	Delta Delta Ct	Automatic Ct Threshold	Ct Threshold	Automatic Baseline	Baseline Start	Baseline End	Amp Status	Comments	Cq Conf	MTP	OFFSCALE	Tm1	Tm2	Tm3	Tm4
1	A1	FALSE	FER-0	acti n	UNKNOWN	SYBR	None				0.946538	0.892836	1.00347	16.429	16.41	0.0269713		-4.40944	0.041708	0.0264782	0.0792678	TRUE	0.841658	TRUE	3	10	Amp		0.99038	N	Y	86.2164
2	A2	FALSE	FER-250	acti n	UNKNOWN	SYBR	None				1.01848	0.907024	1.14363	16.5	16.4535	0.0657208		-4.51512	0.0782407	0.0525396	-0.0264174	TRUE	0.841658	TRUE	3	9	Amp		0.991322	N	Y	86.3697
3	A3	FALSE	FER-500	acti n	UNKNOWN	SYBR	None				0.624912	0.465892	0.838207	17.7078	17.5797	0.181183		-3.81043	0.191706	0.133123	0.678276	TRUE	0.841658	TRUE	3	10	Amp		0.992746	N	Y	86.0685
4	A4	FALSE	FER-1000	acti n	UNKNOWN	SYBR	None				0.884198	0.822826	0.950148	16.7743	16.7827	0.0118632		-4.31115	0.0558572	0.0326108	0.177558	TRUE	0.841658	TRUE	3	9	Amp		0.992715	N	Y	86.0685
13	B1	FALSE	FER-0	acti n	UNKNOWN	SYBR	None				0.946538	0.892836	1.00347	16.3909	16.41	0.0269713		-4.40944	0.041708	0.0264782	0.0792678	TRUE	0.841658	TRUE	3	9	Amp		0.990445	N	Y	86.2164
14	B2	FALSE	FER-250	acti n	UNKNOWN	SYBR	None				1.01848	0.907024	1.14363	16.4071	16.4535	0.0657208		-4.51512	0.0782407	0.0525396	-0.0264174	TRUE	0.841658	TRUE	3	9	Amp		0.991346	N	Y	86.2164
15	B3	FALSE	FER-500	acti n	UNKNOWN	SYBR	None				0.624912	0.465892	0.838207	17.4516	17.5797	0.181183		-3.81043	0.191706	0.133123	0.678276	TRUE	0.841658	TRUE	3	10	Amp		0.99147	N	Y	86.2218
16	B4	FALSE	FER-1000	acti n	UNKNOWN	SYBR	None				0.884198	0.822826	0.950148	16.7911	16.7827	0.0118632		-4.31115	0.0558572	0.0326108	0.177558	TRUE	0.841658	TRUE	3	10	Amp		0.992344	N	Y	86.0685
25	C1	FALSE	FER-0	a-SMA	UNKNOWN	SYBR	None				1.20259	0.896202	1.61372	21.6488	21.3474	0.262741		0.528025	0.26466	0.152802	-0.266141	TRUE	0.883806	TRUE	3	14	Amp		0.991646	N	Y	82.2305
26	C2	FALSE	FER-250	a-SMA	UNKNOWN	SYBR	None				1.12374	1.055	1.19696	21.5612	21.5945	0.0377462		0.625857	0.0568082	0.0327982	-0.168309	TRUE	0.883806	TRUE	3	14	Amp		0.992326	N	Y	82.3838
27	C3	FALSE	FER-500	a-SMA	UNKNOWN	SYBR	None				1.18341	1.1007	1.27233	21.9236	21.9414	0.0181012		0.551218	0.0652047	0.0376459	-0.242948	TRUE	0.883806	TRUE	3	14	Amp		0.993813	N	Y	82.3884
28	C4	FALSE	FER-1000	a-SMA	UNKNOWN	SYBR	None				2.64556	2.46839	2.83546	20.4609	20.4845	0.0302155		-0.609409	0.062388	0.0360197	-1.40357	TRUE	0.883806	TRUE	3	13	Amp		0.991985	N	Y	82.5417
37	D1	FALSE	FER-0	a-SMA	UNKNOWN	SYBR	None				1.20259	0.896202	1.61372	21.2273	21.3474	0.262741		0.528025	0.26466	0.152802	-0.266141	TRUE	0.883806	TRUE	3	13	Amp		0.990218	N	Y	82.2305
38	D2	FALSE	FER-250	a-SMA	UNKNOWN	SYBR	None				1.12374	1.055	1.19696	21.6355	21.5945	0.0377462		0.625857	0.0568082	0.0327982	-0.168309	TRUE	0.883806	TRUE	3	13	Amp		0.99249	N	Y	82.2305
39	D3	FALSE	FER-500	a-SMA	UNKNOWN	SYBR	None				1.18341	1.1007	1.27233	21.9598	21.9414	0.0181012		0.551218	0.0652047	0.0376459	-0.242948	TRUE	0.883806	TRUE	3	15	Amp		0.994031	N	Y	82.3884
40	D4	FALSE	FER-1000	a-SMA	UNKNOWN	SYBR	None				2.64556	2.46839	2.83546	20.5185	20.4845	0.0302155		-0.609409	0.062388	0.0360197	-1.40357	TRUE	0.883806	TRUE	3	13	Amp		0.99215	N	Y	82.3884
49	E1	FALSE	FER-0	a-SMA	UNKNOWN	SYBR	None				1.20259	0.896202	1.61372	21.1662	21.3474	0.262741		0.528025	0.26466	0.152802	-0.266141	TRUE	0.883806	TRUE	3	13	Amp		0.989732	N	Y	82.2305
50	E2	FALSE	FER-250	a-SMA	UNKNOWN	SYBR	None				1.12374	1.055	1.19696	21.5868	21.5945	0.0377462		0.625857	0.0568082	0.0327982	-0.168309	TRUE	0.883806	TRUE	3	14	Amp		0.992372	N	Y	82.2305
51	E3	FALSE	FER-500	a-SMA	UNKNOWN	SYBR	None				1.18341	1.1007	1.27233	21.9406	21.9414	0.0181012		0.551218	0.0652047	0.0376459	-0.242948	TRUE	0.883806	TRUE	3	14	Amp		0.994197	N	Y	82.3884
52	E4	FALSE	FER-1000	a-SMA	UNKNOWN	SYBR	None				2.64556	2.46839	2.83546	20.474	20.4845	0.0302155		-0.609409	0.062388	0.0360197	-1.40357	TRUE	0.883806	TRUE	3	13	Amp		0.991592	N	Y	82.3884
Analysis Type	Singleplex
Endogenous Control	a-SMA
RQ Min/Max Confidence Level	95.0
Reference Sample	FTH-500

## Sheet: COL3A1-FN1
Block Type	96-Well 0.2-mL Block
Calibration Background is expired	Yes
Calibration Background performed on	10-25-2020
Calibration Pure Dye ABY is expired	Yes
Calibration Pure Dye ABY performed on	10-25-2020
Calibration Pure Dye FAM is expired	Yes
Calibration Pure Dye FAM performed on	10-25-2020
Calibration Pure Dye JUN is expired	Yes
Calibration Pure Dye JUN performed on	10-25-2020
Calibration Pure Dye NED is expired	Yes
Calibration Pure Dye NED performed on	10-25-2020
Calibration Pure Dye ROX is expired	Yes
Calibration Pure Dye ROX performed on	10-25-2020
Calibration Pure Dye SYBR is expired	Yes
Calibration Pure Dye SYBR performed on	10-25-2020
Calibration Pure Dye TAMRA is expired	Yes
Calibration Pure Dye TAMRA performed on	10-25-2020
Calibration Pure Dye VIC is expired	Yes
Calibration Pure Dye VIC performed on	10-25-2020
Calibration ROI is expired	Yes
Calibration ROI performed on	10-25-2020
Calibration Uniformity is expired	Yes
Calibration Uniformity performed on	10-25-2020
Chemistry	SYBR_GREEN
Date Created	2023-09-01 22:02:37 PM CST
Experiment Barcode
Experiment Comment
Experiment File Name	D:\WLQ-YYQ\HPF\2023-9-1-HPF-ferritin.eds
Experiment Name	2023-9-1-HPF-ferritin
Experiment Run End Time	2023-09-02 05:50:10 AM CST
Experiment Type	Comparative Cт (ΔΔCт)
Instrument Name	272325018
Instrument Serial Number	272325018
Instrument Type	QuantStudio™ 3 System
Passive Reference	ROX
Post-read Stage/Step
Pre-read Stage/Step
Quantification Cycle Method	Ct
Signal Smoothing On	true
Stage where Melt Analysis is performed	Stage3
Stage/ Cycle where Ct Analysis is performed	Stage2, Step2
User Name
Well	Well Position	Omit	Sample Name	Target Name	Task	Reporter	Quencher	Quantity	Quantity Mean	Quantity SD	RQ	RQ Min	RQ Max	CT	Ct Mean	Ct SD	Delta Ct	Delta Ct Mean	Delta Ct SD	Delta Ct SE	Delta Delta Ct	Automatic Ct Threshold	Ct Threshold	Automatic Baseline	Baseline Start	Baseline End	Amp Status	Comments	Cq Conf	OFFSCALE	Tm1	Tm2	Tm3	Tm4
1	A1	FALSE	FER-0	acti n	UNKNOWN	SYBR	None				0.838912	0.560054	1.25662	16.49	16.3095	0.255133		-4.61209	0.260991	0.183178	0.253408	TRUE	0.941036	TRUE	3	9	Amp		0.989064	Y	86.4004
2	A2	FALSE	FER-250	acti n	UNKNOWN	SYBR	None				0.727523	0.691028	0.765946	16.3782	16.3988	0.0290699		-4.40656	0.0347915	0.0233308	0.458934	TRUE	0.941036	TRUE	3	9	Amp		0.98861	Y	86.4004
3	A3	FALSE	FER-500	acti n	UNKNOWN	SYBR	None				0.448632	0.412375	0.488077	17.5755	17.6109	0.0501365		-3.7091	0.0558686	0.0382018	1.15639	TRUE	0.941036	TRUE	3	10	Amp		0.991225	Y	86.2546
4	A4	FALSE	FER-1000	acti n	UNKNOWN	SYBR	None				0.299592	0.260601	0.344417	16.7915	16.8509	0.0840698		-3.12657	0.0919345	0.0632082	1.73893	TRUE	0.941036	TRUE	3	9	Amp		0.992804	Y	86.101
13	B1	FALSE	FER-0	acti n	UNKNOWN	SYBR	None				0.838912	0.560054	1.25662	16.1291	16.3095	0.255133		-4.61209	0.260991	0.183178	0.253408	TRUE	0.941036	TRUE	3	9	Amp		0.982378	Y	86.2469
14	B2	FALSE	FER-250	acti n	UNKNOWN	SYBR	None				0.727523	0.691028	0.765946	16.4193	16.3988	0.0290699		-4.40656	0.0347915	0.0233308	0.458934	TRUE	0.941036	TRUE	3	9	Amp		0.990287	Y	86.4004
15	B3	FALSE	FER-500	acti n	UNKNOWN	SYBR	None				0.448632	0.412375	0.488077	17.6464	17.6109	0.0501365		-3.7091	0.0558686	0.0382018	1.15639	TRUE	0.941036	TRUE	3	10	Amp		0.991963	Y	86.2546
16	B4	FALSE	FER-1000	acti n	UNKNOWN	SYBR	None				0.299592	0.260601	0.344417	16.9104	16.8509	0.0840698		-3.12657	0.0919345	0.0632082	1.73893	TRUE	0.941036	TRUE	3	10	Amp		0.993123	Y	86.2546
25	C1	FALSE	FER-0	COL3A1	UNKNOWN	SYBR	None							20.9588	20.9216	0.0549848						TRUE	0.858568	TRUE	3	13	Amp		0.993879	Y	81.7959
26	C2	FALSE	FER-250	COL3A1	UNKNOWN	SYBR	None							20.7833	20.8053	0.0191152						TRUE	0.858568	TRUE	3	13	Amp		0.994002	Y	81.7959
27	C3	FALSE	FER-500	COL3A1	UNKNOWN	SYBR	None							21.3265	21.32	0.02465						TRUE	0.858568	TRUE	3	14	Amp		0.99244	Y	81.9557
28	C4	FALSE	FER-1000	COL3A1	UNKNOWN	SYBR	None							19.9366	19.9775	0.0372052						TRUE	0.858568	TRUE	3	13	Amp		0.992347	Y	81.9557
37	D1	FALSE	FER-0	COL3A1	UNKNOWN	SYBR	None							20.8585	20.9216	0.0549848						TRUE	0.858568	TRUE	3	13	Amp		0.993406	Y	81.6424
38	D2	FALSE	FER-250	COL3A1	UNKNOWN	SYBR	None							20.8172	20.8053	0.0191152						TRUE	0.858568	TRUE	3	13	Amp		0.994232	Y	81.6424
39	D3	FALSE	FER-500	COL3A1	UNKNOWN	SYBR	None							21.3408	21.32	0.02465						TRUE	0.858568	TRUE	3	14	Amp		0.991982	Y	81.8021
40	D4	FALSE	FER-1000	COL3A1	UNKNOWN	SYBR	None							19.9866	19.9775	0.0372052						TRUE	0.858568	TRUE	3	13	Amp		0.99338	Y	81.8021
49	E1	FALSE	FER-0	COL3A1	UNKNOWN	SYBR	None							20.9477	20.9216	0.0549848						TRUE	0.858568	TRUE	3	13	Amp		0.993985	Y	81.4889
50	E2	FALSE	FER-250	COL3A1	UNKNOWN	SYBR	None							20.8155	20.8053	0.0191152						TRUE	0.858568	TRUE	3	14	Amp		0.993983	Y	81.6424
51	E3	FALSE	FER-500	COL3A1	UNKNOWN	SYBR	None							21.2928	21.32	0.02465						TRUE	0.858568	TRUE	3	14	Amp		0.99221	Y	81.8021
52	E4	FALSE	FER-1000	COL3A1	UNKNOWN	SYBR	None							20.0093	19.9775	0.0372052						TRUE	0.858568	TRUE	3	13	Amp		0.987554	Y	81.8021
61	F1	FALSE	FER-0	FN	UNKNOWN	SYBR	None				0.625076	0.433179	0.901983	19.7547	20.0309	0.325441		-0.890716	0.330053	0.190556	0.677896	TRUE	0.872651	TRUE	3	12	Amp		0.992567	Y	83.6377
62	F2	FALSE	FER-250	FN	UNKNOWN	SYBR	None				0.640993	0.615363	0.667691	19.8479	19.8783	0.0313589		-0.926993	0.0367256	0.0212036	0.641619	TRUE	0.872651	TRUE	3	12	Amp		0.993663	Y	83.6377
63	F3	FALSE	FER-500	FN	UNKNOWN	SYBR	None				0.559285	0.515109	0.60725	20.5382	20.5898	0.0698304		-0.730267	0.0740535	0.0427548	0.838345	TRUE	0.872651	TRUE	3	13	Amp		0.992016	Y	83.798
64	F4	FALSE	FER-1000	FN	UNKNOWN	SYBR	None				0.431804	0.378404	0.492739	19.5483	19.6204	0.112832		-0.357059	0.118808	0.0685938	1.21155	TRUE	0.872651	TRUE	3	12	Amp		0.99175	Y	83.9516
73	G1	FALSE	FER-0	FN	UNKNOWN	SYBR	None				0.625076	0.433179	0.901983	19.9483	20.0309	0.325441		-0.890716	0.330053	0.190556	0.677896	TRUE	0.872651	TRUE	3	12	Amp		0.992536	Y	83.4842
74	G2	FALSE	FER-250	FN	UNKNOWN	SYBR	None				0.640993	0.615363	0.667691	19.8765	19.8783	0.0313589		-0.926993	0.0367256	0.0212036	0.641619	TRUE	0.872651	TRUE	3	12	Amp		0.993576	Y	83.6377
75	G3	FALSE	FER-500	FN	UNKNOWN	SYBR	None				0.559285	0.515109	0.60725	20.5618	20.5898	0.0698304		-0.730267	0.0740535	0.0427548	0.838345	TRUE	0.872651	TRUE	3	13	Amp		0.992323	Y	83.798
76	G4	FALSE	FER-1000	FN	UNKNOWN	SYBR	None				0.431804	0.378404	0.492739	19.5625	19.6204	0.112832		-0.357059	0.118808	0.0685938	1.21155	TRUE	0.872651	TRUE	3	12	Amp		0.993266	Y	83.798
85	H1	FALSE	FER-0	FN	UNKNOWN	SYBR	None				0.625076	0.433179	0.901983	20.3897	20.0309	0.325441		-0.890716	0.330053	0.190556	0.677896	TRUE	0.872651	TRUE	3	13	Amp		0.991031	Y	83.4842
86	H2	FALSE	FER-250	FN	UNKNOWN	SYBR	None				0.640993	0.615363	0.667691	19.9105	19.8783	0.0313589		-0.926993	0.0367256	0.0212036	0.641619	TRUE	0.872651	TRUE	3	12	Amp		0.99372	Y	83.4842
87	H3	FALSE	FER-500	FN	UNKNOWN	SYBR	None				0.559285	0.515109	0.60725	20.6692	20.5898	0.0698304		-0.730267	0.0740535	0.0427548	0.838345	TRUE	0.872651	TRUE	3	13	Amp		0.991845	Y	83.798
88	H4	FALSE	FER-1000	FN	UNKNOWN	SYBR	None				0.431804	0.378404	0.492739	19.7505	19.6204	0.112832		-0.357059	0.118808	0.0685938	1.21155	TRUE	0.872651	TRUE	3	12	Amp		0.992991	Y	83.798
Analysis Type	Singleplex
Endogenous Control	COL3A1
RQ Min/Max Confidence Level	95.0
Reference Sample	FTH-500

## Sheet: COL1A1
Block Type	96-Well 0.2-mL Block
Calibration Background is expired	Yes
Calibration Background performed on	10-25-2020
Calibration Pure Dye ABY is expired	Yes
Calibration Pure Dye ABY performed on	10-25-2020
Calibration Pure Dye FAM is expired	Yes
Calibration Pure Dye FAM performed on	10-25-2020
Calibration Pure Dye JUN is expired	Yes
Calibration Pure Dye JUN performed on	10-25-2020
Calibration Pure Dye NED is expired	Yes
Calibration Pure Dye NED performed on	10-25-2020
Calibration Pure Dye ROX is expired	Yes
Calibration Pure Dye ROX performed on	10-25-2020
Calibration Pure Dye SYBR is expired	Yes
Calibration Pure Dye SYBR performed on	10-25-2020
Calibration Pure Dye TAMRA is expired	Yes
Calibration Pure Dye TAMRA performed on	10-25-2020
Calibration Pure Dye VIC is expired	Yes
Calibration Pure Dye VIC performed on	10-25-2020
Calibration ROI is expired	Yes
Calibration ROI performed on	10-25-2020
Calibration Uniformity is expired	Yes
Calibration Uniformity performed on	10-25-2020
Chemistry	SYBR_GREEN
Date Created	2023-11-13 18:36:27 PM CST
Experiment Barcode
Experiment Comment
Experiment File Name	D:\WLQ-YYQ\HPF\2023-11-13-HPF-Ferritin-.eds
Experiment Name	2023-11-13-HPF-Ferritin-
Experiment Run End Time	2023-11-14 02:37:57 AM CST
Experiment Type	Comparative Cт (ΔΔCт)
Instrument Name	272325018
Instrument Serial Number	272325018
Instrument Type	QuantStudio™ 3 System
Passive Reference
Post-read Stage/Step
Pre-read Stage/Step
Quantification Cycle Method	Ct
Signal Smoothing On	true
Stage where Melt Analysis is performed	Stage3
Stage/ Cycle where Ct Analysis is performed	Stage2, Step2
User Name
Well	Well Position	Omit	Sample Name	Target Name	Task	Reporter	Quencher	Quantity	Quantity Mean	Quantity SD	RQ	RQ Min	RQ Max	CT	Ct Mean	Ct SD	Delta Ct	Delta Ct Mean	Delta Ct SD	Delta Ct SE	Delta Delta Ct	Automatic Ct Threshold	Ct Threshold	Automatic Baseline	Baseline Start	Baseline End	Amp Status	Comments	Cq Conf	CQCONF	MTP	HIGHSD	OFFSCALE	Tm1	Tm2	Tm3	Tm4
1	A1	FALSE	Control	actin	UNKNOWN	SYBR	None							16.4232	16.3101	0.0996121						TRUE	444819	TRUE	3	8	Inconclusive		0.989528	N	N	N	Y	86.0619
2	A2	FALSE	Control	actin	UNKNOWN	SYBR	None							16.2356	16.3101	0.0996121						TRUE	444819	TRUE	3	8	Inconclusive		0.989715	N	N	N	Y	86.0619
3	A3	FALSE	Control	actin	UNKNOWN	SYBR	None							16.2714	16.3101	0.0996121						TRUE	444819	TRUE	3	8	Inconclusive		0.988751	N	N	N	Y	86.0702
7	A7	FALSE	Control	COL1A1	UNKNOWN	SYBR	None				1	0.858392	1.16497	24.0162	23.9535	0.0946758		7.64342	0.137427	0.0793433	0	TRUE	393494	TRUE	3	11	Amp		0.988491	N	N	N	Y	89.6019
8	A8	FALSE	Control	COL1A1	UNKNOWN	SYBR	None				1	0.858392	1.16497	23.9997	23.9535	0.0946758		7.64342	0.137427	0.0793433	0	TRUE	393494	TRUE	3	12	Amp		0.992887	N	N	N	Y	89.7545
9	A9	FALSE	Control	COL1A1	UNKNOWN	SYBR	None				1	0.858392	1.16497	23.8446	23.9535	0.0946758		7.64342	0.137427	0.0793433	0	TRUE	393494	TRUE	3	12	Amp		0.992236	N	N	N	Y	89.9032
13	B1	FALSE	Fer-250	actin	UNKNOWN	SYBR	None							17.4943	17.6033	0.0959074						TRUE	444819	TRUE	3	8	Inconclusive		0.990584	N	N	N	Y	86.0619
14	B2	FALSE	Fer-250	actin	UNKNOWN	SYBR	None							17.6747	17.6033	0.0959074						TRUE	444819	TRUE	3	8	Inconclusive		0.990298	N	N	N	Y	86.0619
15	B3	FALSE	Fer-250	actin	UNKNOWN	SYBR	None							17.6411	17.6033	0.0959074						TRUE	444819	TRUE	3	8	Inconclusive		0.991157	N	N	N	Y	86.0702
19	B7	FALSE	Fer-250	COL1A1	UNKNOWN	SYBR	None				1.93742	1.73351	2.16531	24.3243	24.2926	0.0286213		6.68928	0.100087	0.0577853	-0.954138	TRUE	393494	TRUE	3	13	Amp		0.990029	N	N	N	Y	89.6019
20	B8	FALSE	Fer-250	COL1A1	UNKNOWN	SYBR	None				1.93742	1.73351	2.16531	24.2685	24.2926	0.0286213		6.68928	0.100087	0.0577853	-0.954138	TRUE	393494	TRUE	3	13	Amp		0.989362	N	N	N	Y	89.6019
21	B9	FALSE	Fer-250	COL1A1	UNKNOWN	SYBR	None				1.93742	1.73351	2.16531	24.2851	24.2926	0.0286213		6.68928	0.100087	0.0577853	-0.954138	TRUE	393494	TRUE	3	13	Amp		0.990065	N	N	N	Y	89.7506
25	C1	FALSE	Fer-500	actin	UNKNOWN	SYBR	None							18.0431	18.0549	0.0149971						TRUE	444819	TRUE	3	8	Inconclusive		0.987295	N	N	N	Y	85.9095
26	C2	FALSE	Fer-500	actin	UNKNOWN	SYBR	None							18.0498	18.0549	0.0149971						TRUE	444819	TRUE	3	8	Inconclusive		0.987738	N	N	N	Y	85.9095
27	C3	FALSE	Fer-500	actin	UNKNOWN	SYBR	None							18.0718	18.0549	0.0149971						TRUE	444819	TRUE	3	8	Inconclusive		0.987577	N	N	N	Y	85.9177
31	C7	FALSE	Fer-500	COL1A1	UNKNOWN	SYBR	None				3.17986	3.01537	3.35333	23.9835	24.0293	0.0453905		5.97446	0.0478039	0.0275996	-1.66896	TRUE	393494	TRUE	3	13	Amp		0.993082	N	N	N	Y	89.6019
32	C8	FALSE	Fer-500	COL1A1	UNKNOWN	SYBR	None				3.17986	3.01537	3.35333	24.0743	24.0293	0.0453905		5.97446	0.0478039	0.0275996	-1.66896	TRUE	393494	TRUE	3	14	Amp		0.987422	N	N	N	Y	89.6019
33	C9	FALSE	Fer-500	COL1A1	UNKNOWN	SYBR	None				3.17986	3.01537	3.35333	24.0303	24.0293	0.0453905		5.97446	0.0478039	0.0275996	-1.66896	TRUE	393494	TRUE	3	12	Amp		0.988448	N	N	N	Y	89.7506
37	D1	FALSE	Fer-1000	actin	UNKNOWN	SYBR	None							15.6979	15.8056	0.102924						TRUE	444819	TRUE	3	7	Inconclusive		0.989677	N	N	N	Y	85.9095
38	D2	FALSE	Fer-1000	actin	UNKNOWN	SYBR	None							15.8157	15.8056	0.102924						TRUE	444819	TRUE	3	7	Inconclusive		0.990823	N	N	N	Y	85.9095
39	D3	FALSE	Fer-1000	actin	UNKNOWN	SYBR	None							15.903	15.8056	0.102924						TRUE	444819	TRUE	3	7	Inconclusive		0.992653	N	N	N	Y	85.9177
43	D7	FALSE	Fer-1000	COL1A1	UNKNOWN	SYBR	None				9.03692	7.59488	10.7528	20.1401	20.2731	0.117843		4.46759	0.156462	0.0903333	-3.17583	TRUE	393494	TRUE	3	9	Inconclusive		0.990092	N	N	N	Y	89.7545
44	D8	FALSE	Fer-1000	COL1A1	UNKNOWN	SYBR	None				9.03692	7.59488	10.7528	20.3642	20.2731	0.117843		4.46759	0.156462	0.0903333	-3.17583	TRUE	393494	TRUE	3	12	Inconclusive		0.990033	N	N	N	Y	89.6019
45	D9	FALSE	Fer-1000	COL1A1	UNKNOWN	SYBR	None				9.03692	7.59488	10.7528	20.3151	20.2731	0.117843		4.46759	0.156462	0.0903333	-3.17583	TRUE	393494	TRUE	3	10	Inconclusive		0.990043	N	N	N	Y	89.7506
Analysis Type	Singleplex
Endogenous Control	actin
RQ Min/Max Confidence Level	95.0
Reference Sample	Control

## Sheet: Analysis
	actin-CT			ACTA2-CT
								Control average	△CT			Control △CT average	△△CT			Relative expression
0	16.429	16.3909		21.6488	21.2273	21.1662		16.41	5.23879	4.81737	4.75623	4.93746	0.301327	-0.120097	-0.18123	0.811505	1.08681	1.13385
250	16.5	16.4071		21.5612	21.6355	21.5868		16.4535	5.10766	5.18198	5.1333	4.93746	0.1702	0.244512	0.195841	0.888719	0.844101	0.873064
500	17.7078	17.4516		21.9236	21.9598	21.9406		17.5797	4.34394	4.38012	4.36089	4.93746	-0.593525	-0.557347	-0.576573	1.50893	1.47156	1.4913
1000	16.7743	16.7911		20.4609	20.5185	20.474		16.7827	3.67815	3.7358	3.69128	4.93746	-1.25932	-1.20167	-1.24619	2.39382	2.30005	2.37214
	actin-CT			COL3A1-CT
								Control average	△CT			Control △CT average	△△CT			Relative expression
0	16.49	16.1291		20.9588	20.8585	20.9477		16.3095	4.64921	4.54892	4.63813	4.61209	0.0371265	-0.0631676	0.026041	0.974594	1.04476	0.982112
250	16.3782	16.4193		20.7833	20.8172	20.8155		16.3988	4.38451	4.41843	4.41674	4.61209	-0.227577	-0.193657	-0.195345	1.17087	1.14366	1.145
500	17.5755	17.6464		21.3265	21.3408	21.2928		17.6109	3.71559	3.72985	3.68185	4.61209	-0.896494	-0.882233	-0.930233	1.86154	1.84323	1.90558
1000	16.7915	16.9104		19.9366	19.9866	20.0093		16.8509	3.08565	3.13568	3.15837	4.61209	-1.52643	-1.47641	-1.45372	2.88073	2.78255	2.73913
	actin-CT			FN1-CT
								Control average	△CT			Control △CT average	△△CT			Relative expression
0	16.49	16.1291		19.7547	19.9483	20.3897		16.3095	3.44517	3.6388	4.08014	3.72137	-0.2762	-0.0825736	0.358774	1.211	1.05891	0.779827
250	16.3782	16.4193		19.8479	19.8765	19.9105		16.3988	3.44915	3.47775	3.51179	3.72137	-0.272217	-0.243615	-0.209578	1.20766	1.18396	1.15635
500	17.5755	17.6464		20.5382	20.5618	20.6692		17.6109	2.92729	2.9509	3.0583	3.72137	-0.794081	-0.770466	-0.663066	1.73397	1.70582	1.58344
1000	16.7915	16.9104		19.5483	19.5625	19.7505		16.8509	2.6974	2.71158	2.89954	3.72137	-1.02397	-1.00979	-0.821833	2.03351	2.01361	1.76765
	actin-CT			COL1A1-CT
								Control average	△CT			Control △CT average	△△CT			Relative expression
0	16.4232	16.2356	16.2714	24.0162	23.9997	23.8446		16.3294	7.68681	7.67024	7.51517	7.62407	0.0627378	0.0461648	-0.108903	0.957445	0.968508	1.07841
250	17.4943	17.6747	17.6411	24.3243	24.2685	24.2851		17.5845	6.73977	6.68403	6.70063	7.62407	-0.884301	-0.940043	-0.923447	1.84587	1.91859	1.89664
500	18.0431	18.0498	18.0718	23.9835	24.0743	24.0303		18.0464	5.93705	6.02781	5.98382	7.62407	-1.68703	-1.59626	-1.64025	3.21992	3.02358	3.11721
1000	15.6979	15.8157	15.903	20.1401	20.3642	20.3151		15.7568	4.38324	4.60742	4.55831	7.62407	-3.24084	-3.01665	-3.06576	9.45342	8.09287	8.37311
