# Supplementary material for: Macrophage–Derived Ferritin Exacerbates Silica‐Induced Pulmonary Fibrosis via PIK3R2‐Mediated Fibroblast Differentiation
Source: Adv Sci (Weinh). 2026 Jan 21;13(17):e19191. doi: 10.1002/advs.202519191 (PMC13042690; doi:10.1002/advs.202519191)
Supplement: Supplementary file 4 — Supporting File 4: advs73867‐sup‐0001‐FiguresData.zip. [file ADVS-13-e19191-s001.zip › Supporting information Figure1-10/Figure 5/Figure 5H.xlsx]

## Sheet: Raw data
Block Type	96-Well 0.2-mL Block
Calibration Background is expired	Yes
Calibration Background performed on	10-25-2020
Calibration Pure Dye ABY is expired	Yes
Calibration Pure Dye ABY performed on	10-25-2020
Calibration Pure Dye FAM is expired	Yes
Calibration Pure Dye FAM performed on	10-25-2020
Calibration Pure Dye JUN is expired	Yes
Calibration Pure Dye JUN performed on	10-25-2020
Calibration Pure Dye NED is expired	Yes
Calibration Pure Dye NED performed on	10-25-2020
Calibration Pure Dye ROX is expired	Yes
Calibration Pure Dye ROX performed on	10-25-2020
Calibration Pure Dye SYBR is expired	Yes
Calibration Pure Dye SYBR performed on	10-25-2020
Calibration Pure Dye TAMRA is expired	Yes
Calibration Pure Dye TAMRA performed on	10-25-2020
Calibration Pure Dye VIC is expired	Yes
Calibration Pure Dye VIC performed on	10-25-2020
Calibration ROI is expired	Yes
Calibration ROI performed on	10-25-2020
Calibration Uniformity is expired	Yes
Calibration Uniformity performed on	10-25-2020
Chemistry	SYBR_GREEN
Date Created	2023-11-13 18:36:27 PM CST
Experiment Barcode
Experiment Comment
Experiment File Name	D:\WLQ-YYQ\HPF\2023-11-13-HPF-Ferritin-.eds
Experiment Name	2023-11-13-HPF-Ferritin-
Experiment Run End Time	2023-11-14 02:37:57 AM CST
Experiment Type	Comparative Cт (ΔΔCт)
Instrument Name	272325018
Instrument Serial Number	272325018
Instrument Type	QuantStudio™ 3 System
Passive Reference
Post-read Stage/Step
Pre-read Stage/Step
Quantification Cycle Method	Ct
Signal Smoothing On	true
Stage where Melt Analysis is performed	Stage3
Stage/ Cycle where Ct Analysis is performed	Stage2, Step2
User Name
Well	Well Position	Omit	Sample Name	Target Name	Task	Reporter	Quencher	Quantity	Quantity Mean	Quantity SD	RQ	RQ Min	RQ Max	CT	Ct Mean	Ct SD	Delta Ct	Delta Ct Mean	Delta Ct SD	Delta Ct SE	Delta Delta Ct	Automatic Ct Threshold	Ct Threshold	Automatic Baseline	Baseline Start	Baseline End	Amp Status	Comments	Cq Conf	CQCONF	MTP	HIGHSD	OFFSCALE	Tm1	Tm2	Tm3	Tm4
1	A1	FALSE	Control	actin	UNKNOWN	SYBR	None							16.4232	16.3101	0.0996121						TRUE	444819	TRUE	3	8	Inconclusive		0.989528	N	N	N	Y	86.0619
2	A2	FALSE	Control	actin	UNKNOWN	SYBR	None							16.2356	16.3101	0.0996121						TRUE	444819	TRUE	3	8	Inconclusive		0.989715	N	N	N	Y	86.0619
3	A3	FALSE	Control	actin	UNKNOWN	SYBR	None							16.2714	16.3101	0.0996121						TRUE	444819	TRUE	3	8	Inconclusive		0.988751	N	N	N	Y	86.0702
10	A10	FALSE	Control	PIK3R2	UNKNOWN	SYBR	None				1	0.773605	1.29265	26.1531	26.2103	0.208448		9.90028	0.231026	0.133383	0	TRUE	332965	TRUE	3	15	Amp		0.99145	N	N	N	Y	85.3263
11	A11	FALSE	Control	PIK3R2	UNKNOWN	SYBR	None				1	0.773605	1.29265	26.4414	26.2103	0.208448		9.90028	0.231026	0.133383	0	TRUE	332965	TRUE	3	15	Amp		0.991405	N	N	N	Y	85.3216
12	A12	FALSE	Control	PIK3R2	UNKNOWN	SYBR	None				1	0.773605	1.29265	26.0365	26.2103	0.208448		9.90028	0.231026	0.133383	0	TRUE	332965	TRUE	3	15	Amp		0.989987	N	N	N	Y	85.169
13	B1	FALSE	Fer-250	actin	UNKNOWN	SYBR	None							17.4943	17.6033	0.0959074						TRUE	444819	TRUE	3	8	Inconclusive		0.990584	N	N	N	Y	86.0619
14	B2	FALSE	Fer-250	actin	UNKNOWN	SYBR	None							17.6747	17.6033	0.0959074						TRUE	444819	TRUE	3	8	Inconclusive		0.990298	N	N	N	Y	86.0619
15	B3	FALSE	Fer-250	actin	UNKNOWN	SYBR	None							17.6411	17.6033	0.0959074						TRUE	444819	TRUE	3	8	Inconclusive		0.991157	N	N	N	Y	86.0702
22	B10	FALSE	Fer-250	PIK3R2	UNKNOWN	SYBR	None				1.58204	1.39889	1.78917	26.8343	26.8418	0.0553522		9.23849	0.110734	0.0639325	-0.661786	TRUE	332965	TRUE	3	15	Amp		0.992758	N	N	N	Y	85.3263
23	B11	FALSE	Fer-250	PIK3R2	UNKNOWN	SYBR	None				1.58204	1.39889	1.78917	26.9005	26.8418	0.0553522		9.23849	0.110734	0.0639325	-0.661786	TRUE	332965	TRUE	3	15	Amp		0.993396	N	N	N	Y	85.169
24	B12	FALSE	Fer-250	PIK3R2	UNKNOWN	SYBR	None				1.58204	1.39889	1.78917	26.7906	26.8418	0.0553522		9.23849	0.110734	0.0639325	-0.661786	TRUE	332965	TRUE	3	14	Amp		0.991493	N	N	N	Y	85.169
25	C1	FALSE	Fer-500	actin	UNKNOWN	SYBR	None							18.0431	18.0549	0.0149971						TRUE	444819	TRUE	3	8	Inconclusive		0.987295	N	N	N	Y	85.9095
26	C2	FALSE	Fer-500	actin	UNKNOWN	SYBR	None							18.0498	18.0549	0.0149971						TRUE	444819	TRUE	3	8	Inconclusive		0.987738	N	N	N	Y	85.9095
27	C3	FALSE	Fer-500	actin	UNKNOWN	SYBR	None							18.0718	18.0549	0.0149971						TRUE	444819	TRUE	3	8	Inconclusive		0.987577	N	N	N	Y	85.9177
34	C10	FALSE	Fer-500	PIK3R2	UNKNOWN	SYBR	None				1.98037	1.71758	2.28337	26.8494	26.9694	0.12725		8.91451	0.128131	0.0739766	-0.98577	TRUE	332965	TRUE	3	15	Amp		0.993774	N	N	N	Y	85.1737
35	C11	FALSE	Fer-500	PIK3R2	UNKNOWN	SYBR	None				1.98037	1.71758	2.28337	27.1029	26.9694	0.12725		8.91451	0.128131	0.0739766	-0.98577	TRUE	332965	TRUE	3	15	Amp		0.990661	N	N	N	Y	85.169
36	C12	FALSE	Fer-500	PIK3R2	UNKNOWN	SYBR	None				1.98037	1.71758	2.28337	26.9558	26.9694	0.12725		8.91451	0.128131	0.0739766	-0.98577	TRUE	332965	TRUE	3	15	Amp		0.992908	N	N	N	Y	85.0165
37	D1	FALSE	Fer-1000	actin	UNKNOWN	SYBR	None							15.6979	15.8056	0.102924						TRUE	444819	TRUE	3	7	Inconclusive		0.989677	N	N	N	Y	85.9095
38	D2	FALSE	Fer-1000	actin	UNKNOWN	SYBR	None							15.8157	15.8056	0.102924						TRUE	444819	TRUE	3	7	Inconclusive		0.990823	N	N	N	Y	85.9095
39	D3	FALSE	Fer-1000	actin	UNKNOWN	SYBR	None							15.903	15.8056	0.102924						TRUE	444819	TRUE	3	7	Inconclusive		0.992653	N	N	N	Y	85.9177
46	D10	FALSE	Fer-1000	PIK3R2	UNKNOWN	SYBR	None				3.41668	2.57968	4.52526	24.1824	23.9332	0.231016		8.12768	0.252907	0.146016	-1.7726	TRUE	332965	TRUE	3	13	Amp		0.990526	N	N	N	Y	85.1737
47	D11	FALSE	Fer-1000	PIK3R2	UNKNOWN	SYBR	None				3.41668	2.57968	4.52526	23.7262	23.9332	0.231016		8.12768	0.252907	0.146016	-1.7726	TRUE	332965	TRUE	3	13	Amp		0.993756	N	N	N	Y	85.0165
48	D12	FALSE	Fer-1000	PIK3R2	UNKNOWN	SYBR	None				3.41668	2.57968	4.52526	23.8911	23.9332	0.231016		8.12768	0.252907	0.146016	-1.7726	TRUE	332965	TRUE	3	12	Amp		0.992681	N	N	N	Y	85.0165
Analysis Type	Singleplex
Endogenous Control	actin
RQ Min/Max Confidence Level	95.0
Reference Sample	Control

## Sheet: PIK3R2
		actin	PIK3R2		△CT	Control △CT average	△△CT	Relative expression
	Control	16.4232	26.1531	16.3101	9.84302	9.90027	-0.0572567	1.04049
	Control	16.2356	26.4414	16.3101	10.1314	9.90027	0.231092	0.851989
	Control	16.2714	26.0365	16.3101	9.72644	9.90027	-0.173836	1.12805
	Fer-250	17.4943	26.8343	17.6033	9.23099	9.90027	-0.669286	1.59029
	Fer-250	17.6747	26.9005	17.6033	9.29721	9.90027	-0.603067	1.51894
	Fer-250	17.6411	26.7906	17.6033	9.18727	9.90027	-0.713006	1.63922
	Fer-500	18.0431	26.8494	18.0549	8.79457	9.90027	-1.10571	2.15205
	Fer-500	18.0498	27.1029	18.0549	9.04798	9.90027	-0.85229	1.80536
	Fer-500	18.0718	26.9558	18.0549	8.90096	9.90027	-0.999311	1.99904
	Fer-1000	15.6979	24.1824	15.8056	8.37686	9.90027	-1.52342	2.87471
	Fer-1000	15.8157	23.7262	15.8056	7.92062	9.90027	-1.97965	3.94398
	Fer-1000	15.903	23.8911	15.8056	8.08556	9.90027	-1.81472	3.51791
