# Supplementary material for: Macrophage–Derived Ferritin Exacerbates Silica‐Induced Pulmonary Fibrosis via PIK3R2‐Mediated Fibroblast Differentiation
Source: Adv Sci (Weinh). 2026 Jan 21;13(17):e19191. doi: 10.1002/advs.202519191 (PMC13042690; doi:10.1002/advs.202519191)
Supplement: Supplementary file 4 — Supporting File 4: advs73867‐sup‐0001‐FiguresData.zip. [file ADVS-13-e19191-s001.zip › Supporting information Figure1-10/Figure 6/Figure 6A-D.xlsx]

## Sheet: Raw data
Block Type	96-Well 0.2-mL Block
Calibration Background is expired	Yes
Calibration Background performed on	10-25-2020
Calibration Pure Dye ABY is expired	Yes
Calibration Pure Dye ABY performed on	10-25-2020
Calibration Pure Dye FAM is expired	Yes
Calibration Pure Dye FAM performed on	10-25-2020
Calibration Pure Dye JUN is expired	Yes
Calibration Pure Dye JUN performed on	10-25-2020
Calibration Pure Dye NED is expired	Yes
Calibration Pure Dye NED performed on	10-25-2020
Calibration Pure Dye ROX is expired	Yes
Calibration Pure Dye ROX performed on	10-25-2020
Calibration Pure Dye SYBR is expired	Yes
Calibration Pure Dye SYBR performed on	10-25-2020
Calibration Pure Dye TAMRA is expired	Yes
Calibration Pure Dye TAMRA performed on	10-25-2020
Calibration Pure Dye VIC is expired	Yes
Calibration Pure Dye VIC performed on	10-25-2020
Calibration ROI is expired	Yes
Calibration ROI performed on	10-25-2020
Calibration Uniformity is expired	Yes
Calibration Uniformity performed on	10-25-2020
Chemistry	SYBR_GREEN
Date Created	2023-10-14 12:21:48 PM CST
Experiment Barcode
Experiment Comment
Experiment File Name	D:\WLQ-YYQ\HPF\2023-10-14-HPF-siPIK3R2-fibrosis.eds
Experiment Name	2023-10-14-HPF-siPIK3R2-fibrosis
Experiment Run End Time	2023-10-14 19:06:58 PM CST
Experiment Type	Comparative Cт (ΔΔCт)
Instrument Name	272325018
Instrument Serial Number	272325018
Instrument Type	QuantStudio™ 3 System
Passive Reference
Post-read Stage/Step
Pre-read Stage/Step
Quantification Cycle Method	Ct
Signal Smoothing On	true
Stage where Melt Analysis is performed	Stage3
Stage/ Cycle where Ct Analysis is performed	Stage2, Step2
User Name
Well	Well Position	Omit	Sample Name	Target Name	Task	Reporter	Quencher	Quantity	Quantity Mean	Quantity SD	RQ	RQ Min	RQ Max	CT	Ct Mean	Ct SD	Delta Ct	Delta Ct Mean	Delta Ct SD	Delta Ct SE	Delta Delta Ct	Automatic Ct Threshold	Ct Threshold	Automatic Baseline	Baseline Start	Baseline End	Amp Status	Comments	Cq Conf	CQCONF	OFFSCALE	EXPFAIL	Tm1	Tm2	Tm3	Tm4
3	A3	FALSE	NC	actin	UNKNOWN	SYBR	None							16.9315	16.939	0.100471						TRUE	450341	TRUE	3	8	Inconclusive		0.992513	N	Y	N	86.0786
9	A9	FALSE	NC	actin	UNKNOWN	SYBR	None							17.0431	16.939	0.100471						TRUE	450341	TRUE	3	8	Inconclusive		0.986546	N	Y	N	86.2421
15	B3	FALSE	NC	actin	UNKNOWN	SYBR	None							16.8425	16.939	0.100471						TRUE	450341	TRUE	3	8	Inconclusive		0.992065	N	Y	N	86.0786
27	C3	FALSE	NC	COL1A1	UNKNOWN	SYBR	None				0.708211	0.622193	0.806122	23.1417	23.171	0.0590601		6.23201	0.116544	0.0672868	0.497748	TRUE	455528	TRUE	3	11	Amp		0.989857	N	Y	N	89.7386
33	C9	FALSE	NC	COL3A1	UNKNOWN	SYBR	None				0.814863	0.718255	0.924466	22.4538	22.4518	0.0529653		5.5128	0.113577	0.0655739	0.29537	TRUE	400858	TRUE	3	12	Amp		0.992357	N	Y	N	81.9703
39	D3	FALSE	NC	COL1A1	UNKNOWN	SYBR	None				0.708211	0.622193	0.806122	23.239	23.171	0.0590601		6.23201	0.116544	0.0672868	0.497748	TRUE	455528	TRUE	3	11	Amp		0.99035	N	Y	N	89.5861
45	D9	FALSE	NC	COL3A1	UNKNOWN	SYBR	None				0.814863	0.718255	0.924466	22.5038	22.4518	0.0529653		5.5128	0.113577	0.0655739	0.29537	TRUE	400858	TRUE	3	12	Amp		0.993023	N	Y	N	81.8177
51	E3	FALSE	NC	COL1A1	UNKNOWN	SYBR	None				0.708211	0.622193	0.806122	23.1324	23.171	0.0590601		6.23201	0.116544	0.0672868	0.497748	TRUE	455528	TRUE	3	13	Amp		0.98968	N	Y	N	89.5861
57	E9	FALSE	NC	COL3A1	UNKNOWN	SYBR	None				0.814863	0.718255	0.924466	22.3979	22.4518	0.0529653		5.5128	0.113577	0.0655739	0.29537	TRUE	400858	TRUE	3	13	Amp		0.992942	N	Y	N	81.8177
63	F3	FALSE	NC	a-SMA	UNKNOWN	SYBR	None				0.843047	0.748681	0.949307	22.829	22.7912	0.0363353		5.85217	0.10684	0.0616839	0.246316	TRUE	407661	TRUE	3	11	Amp		0.994197	N	Y	N	82.2661
69	F9	FALSE	NC	Fibronectin	UNKNOWN	SYBR	None				1.55461	1.3438	1.7985	20.662	20.6727	0.0843031		3.7337	0.131154	0.075722	-0.636552	TRUE	421474	TRUE	3	12	Inconclusive		0.992472	N	Y	N	83.9536
75	G3	FALSE	NC	a-SMA	UNKNOWN	SYBR	None				0.843047	0.748681	0.949307	22.7881	22.7912	0.0363353		5.85217	0.10684	0.0616839	0.246316	TRUE	407661	TRUE	3	12	Amp		0.993637	N	Y	N	82.4186
81	G9	FALSE	NC	Fibronectin	UNKNOWN	SYBR	None				1.55461	1.3438	1.7985	20.5943	20.6727	0.0843031		3.7337	0.131154	0.075722	-0.636552	TRUE	421474	TRUE	3	12	Inconclusive		0.993034	N	Y	N	83.9536
87	H3	FALSE	NC	a-SMA	UNKNOWN	SYBR	None				0.843047	0.748681	0.949307	22.7565	22.7912	0.0363353		5.85217	0.10684	0.0616839	0.246316	TRUE	407661	TRUE	3	11	Amp		0.993795	N	Y	N	82.2661
93	H9	FALSE	NC	Fibronectin	UNKNOWN	SYBR	None				1.55461	1.3438	1.7985	20.7619	20.6727	0.0843031		3.7337	0.131154	0.075722	-0.636552	TRUE	421474	TRUE	3	10	Inconclusive		0.993634	N	Y	N	83.9536
4	A4	FALSE	siPIK3R2	actin	UNKNOWN	SYBR	None							17.1215	17.1738	0.18748						TRUE	450341	TRUE	3	8	Inconclusive		0.989855	N	Y	N	86.0786
10	A10	FALSE	siPIK3R2	actin	UNKNOWN	SYBR	None							17.018	17.1738	0.18748						TRUE	450341	TRUE	3	8	Inconclusive		0.989185	N	Y	N	86.0895
16	B4	FALSE	siPIK3R2	actin	UNKNOWN	SYBR	None							17.3818	17.1738	0.18748						TRUE	450341	TRUE	3	8	Inconclusive		0.990342	N	Y	N	86.0786
28	C4	FALSE	siPIK3R2	COL1A1	UNKNOWN	SYBR	None				0.902071	0.729883	1.11488	23.0894	23.0567	0.0345132		5.88295	0.19063	0.11006	0.148687	TRUE	455528	TRUE	3	12	Amp		0.988752	N	Y	N	89.7386
34	C10	FALSE	siPIK3R2	COL3A1	UNKNOWN	SYBR	None				0.740162	0.570756	0.95985	22.7421	22.8253	0.139891		5.65152	0.233919	0.135053	0.434086	TRUE	400858	TRUE	3	13	Amp		0.994656	N	Y	N	81.8177
40	D4	FALSE	siPIK3R2	COL1A1	UNKNOWN	SYBR	None				0.902071	0.729883	1.11488	23.0601	23.0567	0.0345132		5.88295	0.19063	0.11006	0.148687	TRUE	455528	TRUE	3	11	Amp		0.989256	N	Y	N	89.5861
46	D10	FALSE	siPIK3R2	COL3A1	UNKNOWN	SYBR	None				0.740162	0.570756	0.95985	22.9868	22.8253	0.139891		5.65152	0.233919	0.135053	0.434086	TRUE	400858	TRUE	3	12	Amp		0.9942	N	Y	N	81.8177
52	E4	FALSE	siPIK3R2	COL1A1	UNKNOWN	SYBR	None				0.902071	0.729883	1.11488	23.0206	23.0567	0.0345132		5.88295	0.19063	0.11006	0.148687	TRUE	455528	TRUE	3	11	Amp		0.989767	N	Y	N	89.7386
58	E10	FALSE	siPIK3R2	COL3A1	UNKNOWN	SYBR	None				0.740162	0.570756	0.95985	22.747	22.8253	0.139891		5.65152	0.233919	0.135053	0.434086	TRUE	400858	TRUE	3	12	Amp		0.993713	N	Y	N	81.8177
64	F4	FALSE	siPIK3R2	a-SMA	UNKNOWN	SYBR	None				0.796984	0.635472	0.999545	23.198	23.107	0.0799649		5.93323	0.203821	0.117676	0.327378	TRUE	407661	TRUE	3	12	Amp		0.99142	N	Y	N	82.2661
70	F10	FALSE	siPIK3R2	Fibronectin	UNKNOWN	SYBR	None				1.76717	1.41225	2.21129	20.6528	20.7226	0.0746042		3.54882	0.201778	0.116497	-0.82144	TRUE	421474	TRUE	3	10	Inconclusive		0.992092	N	Y	N	83.9536
76	G4	FALSE	siPIK3R2	a-SMA	UNKNOWN	SYBR	None				0.796984	0.635472	0.999545	23.0481	23.107	0.0799649		5.93323	0.203821	0.117676	0.327378	TRUE	407661	TRUE	3	14	Amp		0.991119	N	Y	N	82.2661
82	G10	FALSE	siPIK3R2	Fibronectin	UNKNOWN	SYBR	None				1.76717	1.41225	2.21129	20.7137	20.7226	0.0746042		3.54882	0.201778	0.116497	-0.82144	TRUE	421474	TRUE	3	11	Inconclusive		0.992551	N	Y	N	83.801
88	H4	FALSE	siPIK3R2	a-SMA	UNKNOWN	SYBR	None				0.796984	0.635472	0.999545	23.0749	23.107	0.0799649		5.93323	0.203821	0.117676	0.327378	TRUE	407661	TRUE	3	12	Amp		0.990569	N	Y	N	82.4186
94	H10	FALSE	siPIK3R2	Fibronectin	UNKNOWN	SYBR	None				1.76717	1.41225	2.21129	20.8012	20.7226	0.0746042		3.54882	0.201778	0.116497	-0.82144	TRUE	421474	TRUE	3	12	Inconclusive		0.993616	N	Y	N	83.801
5	A5	FALSE	Ferritin	actin	UNKNOWN	SYBR	None							16.8913	16.8798	0.0208708						TRUE	450341	TRUE	3	8	Inconclusive		0.993467	N	Y	N	86.0985
11	A11	FALSE	Ferritin	actin	UNKNOWN	SYBR	None							16.8557	16.8798	0.0208708						TRUE	450341	TRUE	3	8	Inconclusive		0.991955	N	Y	N	86.2357
17	B5	FALSE	Ferritin	actin	UNKNOWN	SYBR	None							16.8924	16.8798	0.0208708						TRUE	450341	TRUE	3	8	Inconclusive		0.992963	N	Y	N	86.0985
29	C5	FALSE	Ferritin	COL1A1	UNKNOWN	SYBR	None				1.70038	1.64892	1.75344	21.8623	21.8482	0.0181457		4.96841	0.027656	0.0159672	-0.765854	TRUE	455528	TRUE	3	10	Inconclusive		0.992996	N	Y	N	89.7612
35	C11	FALSE	Ferritin	COL3A1	UNKNOWN	SYBR	None				1.85637	1.689	2.04034	21.1429	21.2048	0.0824398		4.32494	0.0850406	0.0490982	-0.892488	TRUE	400858	TRUE	3	11	Inconclusive		0.991227	N	Y	N	81.8124
41	D5	FALSE	Ferritin	COL1A1	UNKNOWN	SYBR	None				1.70038	1.64892	1.75344	21.8278	21.8482	0.0181457		4.96841	0.027656	0.0159672	-0.765854	TRUE	455528	TRUE	3	11	Inconclusive		0.99342	N	Y	N	89.6086
47	D11	FALSE	Ferritin	COL3A1	UNKNOWN	SYBR	None				1.85637	1.689	2.04034	21.173	21.2048	0.0824398		4.32494	0.0850406	0.0490982	-0.892488	TRUE	400858	TRUE	3	14	Inconclusive		0.990762	N	Y	N	81.6599
53	E5	FALSE	Ferritin	COL1A1	UNKNOWN	SYBR	None				1.70038	1.64892	1.75344	21.8546	21.8482	0.0181457		4.96841	0.027656	0.0159672	-0.765854	TRUE	455528	TRUE	3	12	Inconclusive		0.993139	N	Y	N	89.456
59	E11	FALSE	Ferritin	COL3A1	UNKNOWN	SYBR	None				1.85637	1.689	2.04034	21.2984	21.2048	0.0824398		4.32494	0.0850406	0.0490982	-0.892488	TRUE	400858	TRUE	3	13	Inconclusive		0.989428	N	Y	N	81.6599
65	F5	FALSE	Ferritin	a-SMA	UNKNOWN	SYBR	None				1.52136	1.38446	1.67179	21.9753	21.8803	0.0822572		5.00049	0.0848636	0.048996	-0.605359	TRUE	407661	TRUE	3	11	Inconclusive		0.994074	N	Y	N	82.2831
71	F11	FALSE	Ferritin	Fibronectin	UNKNOWN	SYBR	None				2.35678	2.17208	2.55719	19.9356	20.0133	0.0704234		3.13344	0.073451	0.0424069	-1.23682	TRUE	421474	TRUE	3	10	Inconclusive		0.994467	N	Y	N	83.7953
77	G5	FALSE	Ferritin	a-SMA	UNKNOWN	SYBR	None				1.52136	1.38446	1.67179	21.8336	21.8803	0.0822572		5.00049	0.0848636	0.048996	-0.605359	TRUE	407661	TRUE	3	12	Inconclusive		0.993796	N	Y	N	82.2831
83	G11	FALSE	Ferritin	Fibronectin	UNKNOWN	SYBR	None				2.35678	2.17208	2.55719	20.073	20.0133	0.0704234		3.13344	0.073451	0.0424069	-1.23682	TRUE	421474	TRUE	3	10	Inconclusive		0.991033	N	Y	N	83.7953
89	H5	FALSE	Ferritin	a-SMA	UNKNOWN	SYBR	None				1.52136	1.38446	1.67179	21.8321	21.8803	0.0822572		5.00049	0.0848636	0.048996	-0.605359	TRUE	407661	TRUE	3	11	Inconclusive		0.993407	N	Y	N	82.4357
95	H11	FALSE	Ferritin	Fibronectin	UNKNOWN	SYBR	None				2.35678	2.17208	2.55719	20.0312	20.0133	0.0704234		3.13344	0.073451	0.0424069	-1.23682	TRUE	421474	TRUE	3	11	Inconclusive		0.990048	N	Y	N	83.6428
6	A6	FALSE	siPIK3R2+Ferritin	actin	UNKNOWN	SYBR	None							18.2565	18.1954	0.166286						TRUE	450341	TRUE	3	9	Inconclusive		0.9901	N	Y	N	86.0985
12	A12	FALSE	siPIK3R2+Ferritin	actin	UNKNOWN	SYBR	None							18.0072	18.1954	0.166286						TRUE	450341	TRUE	3	9	Inconclusive		0.987081	N	Y	N	86.2357
18	B6	FALSE	siPIK3R2+Ferritin	actin	UNKNOWN	SYBR	None							18.3225	18.1954	0.166286						TRUE	450341	TRUE	3	9	Inconclusive		0.989054	N	Y	N	86.0985
30	C6	FALSE	siPIK3R2+Ferritin	COL1A1	UNKNOWN	SYBR	None				0.886913	0.736487	1.06806	24.113	24.1028	0.0181219		5.90739	0.167271	0.0965739	0.173136	TRUE	455528	TRUE	3	13	Amp		0.989649	N	Y	N	89.7612
36	C12	FALSE	siPIK3R2+Ferritin	COL3A1	UNKNOWN	SYBR	None				0.913051	0.750563	1.11072	23.5402	23.5441	0.0587898		5.34866	0.176373	0.101829	0.131233	TRUE	400858	TRUE	3	11	Amp		0.992182	N	Y	N	81.8124
42	D6	FALSE	siPIK3R2+Ferritin	COL1A1	UNKNOWN	SYBR	None				0.886913	0.736487	1.06806	24.1135	24.1028	0.0181219		5.90739	0.167271	0.0965739	0.173136	TRUE	455528	TRUE	3	11	Amp		0.988755	N	Y	N	89.6086
48	D12	FALSE	siPIK3R2+Ferritin	COL3A1	UNKNOWN	SYBR	None				0.913051	0.750563	1.11072	23.4873	23.5441	0.0587898		5.34866	0.176373	0.101829	0.131233	TRUE	400858	TRUE	3	11	Amp		0.991853	N	Y	N	81.6599
54	E6	FALSE	siPIK3R2+Ferritin	COL1A1	UNKNOWN	SYBR	None				0.886913	0.736487	1.06806	24.0819	24.1028	0.0181219		5.90739	0.167271	0.0965739	0.173136	TRUE	455528	TRUE	3	13	Amp		0.988434	N	Y	N	89.7612
60	E12	FALSE	siPIK3R2+Ferritin	COL3A1	UNKNOWN	SYBR	None				0.913051	0.750563	1.11072	23.6047	23.5441	0.0587898		5.34866	0.176373	0.101829	0.131233	TRUE	400858	TRUE	3	12	Amp		0.992416	N	Y	N	81.6599
66	F6	FALSE	siPIK3R2+Ferritin	a-SMA	UNKNOWN	SYBR	None				1.0461	0.86725	1.26183	23.726	23.7362	0.0287236		5.54083	0.168749	0.0974272	-0.0650215	TRUE	407661	TRUE	3	12	Amp		0.992501	N	Y	N	82.4357
72	F12	FALSE	siPIK3R2+Ferritin	Fibronectin	UNKNOWN	SYBR	None				1.29275	1.02745	1.62655	22.1556	22.1952	0.122813		3.99981	0.206723	0.119351	-0.370445	TRUE	421474	TRUE	3	10	Inconclusive		0.989595	N	Y	N	83.7953
78	G6	FALSE	siPIK3R2+Ferritin	a-SMA	UNKNOWN	SYBR	None				1.0461	0.86725	1.26183	23.714	23.7362	0.0287236		5.54083	0.168749	0.0974272	-0.0650215	TRUE	407661	TRUE	3	12	Amp		0.992235	N	Y	N	82.4357
84	G12	FALSE	siPIK3R2+Ferritin	Fibronectin	UNKNOWN	SYBR	None				1.29275	1.02745	1.62655	22.0971	22.1952	0.122813		3.99981	0.206723	0.119351	-0.370445	TRUE	421474	TRUE	3	11	Inconclusive		0.988978	N	Y	N	83.6428
90	H6	FALSE	siPIK3R2+Ferritin	a-SMA	UNKNOWN	SYBR	None				1.0461	0.86725	1.26183	23.7687	23.7362	0.0287236		5.54083	0.168749	0.0974272	-0.0650215	TRUE	407661	TRUE	3	13	Amp		0.992281	N	Y	N	82.2831
96	H12	FALSE	siPIK3R2+Ferritin	Fibronectin	UNKNOWN	SYBR	None				1.29275	1.02745	1.62655	22.3329	22.1952	0.122813		3.99981	0.206723	0.119351	-0.370445	TRUE	421474	TRUE	3	10	Amp		0.987594	N	Y	N	83.6428
Analysis Type	Singleplex
Endogenous Control	actin
RQ Min/Max Confidence Level	95.0
Reference Sample	Control

## Sheet: Analysis
		actin	ACTA2		△CT	Control △CT average	△△CT	Relative expression
	NC	16.9315	22.829	16.939	5.88996	5.85217	0.0377871	0.974148
	NC	17.0431	22.7881	16.939	5.84907	5.85217	-0.00310262	1.00215
	NC	16.8425	22.7565	16.939	5.81748	5.85217	-0.0346845	1.02433
	siPIK3R2	17.1215	23.198	17.1738	6.02426	5.85217	0.172095	0.887553
	siPIK3R2	17.018	23.0481	17.1738	5.87433	5.85217	0.0221602	0.984757
	siPIK3R2	17.3818	23.0749	17.1738	5.9011	5.85217	0.0489318	0.966652
	Ferritin	16.8913	21.9753	16.8798	5.09547	5.85217	-0.756696	1.68962
	Ferritin	16.8557	21.8336	16.8798	4.95376	5.85217	-0.898404	1.864
	Ferritin	16.8924	21.8321	16.8798	4.95225	5.85217	-0.899923	1.86597
	siPIK3R2+Ferritin	18.2565	23.726	18.1954	5.53064	5.85217	-0.321524	1.24965
	siPIK3R2+Ferritin	18.0072	23.714	18.1954	5.51859	5.85217	-0.333579	1.26014
	siPIK3R2+Ferritin	18.3225	23.7687	18.1954	5.57326	5.85217	-0.278908	1.21328
		actin	COL1A1		△CT	Control △CT average	△△CT	Relative expression
	NC	16.9315	23.1417	16.939	6.20267	6.23201	-0.0293344	1.02054
	NC	17.0431	23.239	16.939	6.29999	6.23201	0.0679843	0.95397
	NC	16.8425	23.1324	16.939	6.19336	6.23201	-0.0386499	1.02715
	siPIK3R2	17.1215	23.0894	17.1738	5.91566	6.23201	-0.31635	1.24518
	siPIK3R2	17.018	23.0601	17.1738	5.8863	6.23201	-0.345702	1.27077
	siPIK3R2	17.3818	23.0206	17.1738	5.84688	6.23201	-0.385131	1.30598
	Ferritin	16.8913	21.8623	16.8798	4.98248	6.23201	-1.24953	2.37764
	Ferritin	16.8557	21.8278	16.8798	4.94793	6.23201	-1.28408	2.43527
	Ferritin	16.8924	21.8546	16.8798	4.97481	6.23201	-1.2572	2.39031
	siPIK3R2+Ferritin	18.2565	24.113	18.1954	5.91763	6.23201	-0.314381	1.24348
	siPIK3R2+Ferritin	18.0072	24.1135	18.1954	5.91809	6.23201	-0.31392	1.24308
	siPIK3R2+Ferritin	18.3225	24.0819	18.1954	5.88647	6.23201	-0.345536	1.27062
		actin	COL3A1		△CT	Control △CT average	△△CT	Relative expression
	NC	16.9315	22.4538	16.939	5.51481	5.5128	0.00201543	0.998604
	NC	17.0431	22.5038	16.939	5.56473	5.5128	0.0519288	0.964646
	NC	16.8425	22.3979	16.939	5.45885	5.5128	-0.0539443	1.0381
	siPIK3R2	17.1215	22.7421	17.1738	5.56832	5.5128	0.0555185	0.962249
	siPIK3R2	17.018	22.9868	17.1738	5.81302	5.5128	0.300224	0.812126
	siPIK3R2	17.3818	22.747	17.1738	5.57321	5.5128	0.060407	0.958994
	Ferritin	16.8913	21.1429	16.8798	4.26311	5.5128	-1.24969	2.3779
	Ferritin	16.8557	21.173	16.8798	4.29317	5.5128	-1.21963	2.32887
	Ferritin	16.8924	21.2984	16.8798	4.41854	5.5128	-1.09426	2.13504
	siPIK3R2+Ferritin	18.2565	23.5402	18.1954	5.34482	5.5128	-0.167974	1.12348
	siPIK3R2+Ferritin	18.0072	23.4873	18.1954	5.29188	5.5128	-0.220915	1.16547
	siPIK3R2+Ferritin	18.3225	23.6047	18.1954	5.40928	5.5128	-0.103523	1.07439
		actin	FN1		△CT	Control △CT average	△△CT	Relative expression
	NC	16.9315	20.662	16.939	3.72301	3.7337	-0.0106958	1.00744
	NC	17.0431	20.5943	16.939	3.65526	3.7337	-0.0784448	1.05588
	NC	16.8425	20.7619	16.939	3.82285	3.7337	0.0891406	0.940083
	siPIK3R2	17.1215	20.6528	17.1738	3.47906	3.7337	-0.25464	1.19304
	siPIK3R2	17.018	20.7137	17.1738	3.53991	3.7337	-0.193794	1.14377
	siPIK3R2	17.3818	20.8012	17.1738	3.62747	3.7337	-0.106231	1.07641
	Ferritin	16.8913	19.9356	16.8798	3.05578	3.7337	-0.677921	1.59983
	Ferritin	16.8557	20.073	16.8798	3.19316	3.7337	-0.540542	1.45452
	Ferritin	16.8924	20.0312	16.8798	3.15137	3.7337	-0.58233	1.49727
	siPIK3R2+Ferritin	18.2565	22.1556	18.1954	3.96022	3.7337	0.226518	0.854695
	siPIK3R2+Ferritin	18.0072	22.0971	18.1954	3.90168	3.7337	0.167972	0.890093
	siPIK3R2+Ferritin	18.3225	22.3329	18.1954	4.13754	3.7337	0.403833	0.755848
