# Supplementary material for: Macrophage–Derived Ferritin Exacerbates Silica‐Induced Pulmonary Fibrosis via PIK3R2‐Mediated Fibroblast Differentiation
Source: Adv Sci (Weinh). 2026 Jan 21;13(17):e19191. doi: 10.1002/advs.202519191 (PMC13042690; doi:10.1002/advs.202519191)
Supplement: Supplementary file 4 — Supporting File 4: advs73867‐sup‐0001‐FiguresData.zip. [file ADVS-13-e19191-s001.zip › Supporting information Figure1-10/Figure 8/Figure 8B.xlsx]

## Sheet: Sheet1
Group	Number	Weight (g)	Lung weight (g)	Lung to weight index				AAV-Control	AAV-FTL	AAV-C+Silica	AAV-F+Silica
Control	1#	24.5	0.215	0.877551				0.759259	0.695312	1.79116	0.860902
	2#	23.1	0.251	1.08658				0.686441	1.08984	1.2265	1.12017
	3#	23.5	0.17	0.723404				0.801619	0.786822	2.47115	1.63498
	4#	21.7	0.233	1.07373				0.856031	1.06452		1.2069
AAV-Control	1#	27	0.205	0.759259				1.03502	0.605932		1.03346
	2#	23.6	0.162	0.686441
	3#	24.7	0.198	0.801619
	4#	25.7	0.22	0.856031
	5#	25.7	0.266	1.03502
AAV-FTL	1#	25.6	0.178	0.695312
	2#	25.6	0.279	1.08984
	3#	25.8	0.203	0.786822
	4#	24.8	0.264	1.06452
	5#	23.6	0.143	0.605932
AAV-Control+Silica	1#	24.9	0.446	1.79116
	2#	23.4	0.287	1.2265
	3#	20.8	0.514	2.47115
AAV-FTL + Silica	1#	26.6	0.229	0.860902
	2#	23.3	0.261	1.12017
	3#	26.3	0.43	1.63498
	4#	26.1	0.315	1.2069
	5#	26.9	0.278	1.03346
